# Supplementary material for: Chlorella vulgaris genome assembly and annotation reveals the molecular basis for metabolic acclimation to high light conditions
Source: Plant J. 2019 Sep 24;100(6):1289–305. doi: 10.1111/tpj.14508 (PMC6972661; doi:10.1111/tpj.14508)
Supplement: Supplementary file 3 — Table S6. Identification of Chlorella vulgaris 211/11P transcription factor differently expressed in low light (LL) versus high light (HL) conditions. Table S7. Identification of Chlorella vulgaris 211/11P most differently expressed genes in low light versus high light. Table S8. Identification of key genes involved in different metabolic pathway in Chlorella vulgaris 211/11P. Table S9. Identification of key genes involved in lipid biosynthesis and degradation in Chlorella vulgaris 211/11P. Table S10. Identification of genes involved in flagella and cilia formation in Chlorella vulgaris 211/11P according to the CiliaCut list. [file TPJ-100-1289-s003.xlsx]

## Sheet: Table S6
Table S6. Identification of Chlorella vulgaris 211/11P transcription factor differently expressed in low light (LL) vs. high light (HL) conditions
Transcription factors upregulated in LL			FPKM
Description		SeqName	C_v_LL_1	C_v_LL_2	C_v_LL_3	C_v_HL_1	C_v_HL_2	C_v_HL_3	baseMean	log2FoldChange	lfcSE	stat	pvalue	padj	BLAST result in C. vulgaris UTEX 395
transcription termination factor chloroplastic		g10317.t1	2.12313	2.63701	2.39144	1.0871	0.909264	0.8552	126.437	-1.335	0.19555	-6.82689	8.67725e-12	4.9791e-11	NO-BLAST
myb-related B		g8562.t1	0.154643	0.424266	0.307508	0.03627	0.0888192	0.080411	13.344	-2.01277	0.630595	-3.19185	0.00141364	0.00326875	BLASTED
hypothetical protein CHLNCDRAFT_133640		g10164.t1	7.08193	7.18589	7.33826	1.60742	2.31547	2.57681	302.255	-1.71743	0.156617	-10.9658	5.58281e-28	8.04524e-27	NO-BLAST
hypothetical protein CHLNCDRAFT_141717		g897.t1	2.61193	2.16114	2.89801	0.306302	0.603007	0.70171	80.5918	-2.21824	0.278273	-7.97145	1.56819e-15	1.19236e-14	BLASTED
myb-related 3R-1-like isoform X1		g9946.t1	5.95011	5.72332	7.48087	2.24923	2.09127	2.03996	221.408	-1.59539	0.165056	-9.6657	4.21718e-22	4.6389e-21	NO-BLAST
C3HC zinc finger		g6598.t1	2.10876	2.37617	2.98544	0.772798	1.22898	1.64477	79.7024	-1.03031	0.279502	-3.68624	0.000227589	0.000595949	BLASTED
MYB DNA-binding domain superfamily		g7950.t1	5.0475	4.74508	5.40294	0.626373	0.207525	0.305509	115.592	-3.92304	0.306799	-12.787	1.93774e-37	3.8242e-36	BLASTED
hypothetical protein CHLNCDRAFT_138076		g3251.t1	0.323671	0.599047	0.722909	0.158154	0.0729022	0.168302	14.3282	-2.17308	0.618702	-3.51233	0.000444202	0.00111711	BLASTED
transcription termination factor chloroplastic-like		g10323.t1	0.409594	0.496888	0.581772	0	0.0790759	0.0304258	10.3207	-3.36335	0.800521	-4.20145	2.65216e-05	7.87435e-05	NO-BLAST
transcription termination factor chloroplastic		g10310.t1	2.08474	3.29899	2.08165	1.23961	1.14083	1.2825	71.6244	-1.02449	0.269672	-3.79902	0.000145271	0.000390298	NO-BLAST
squamosa promoter-binding 3		g10348.t1	0.880875	0.613766	0.863122	0.137734	0.228165	0.335894	19.692	-1.75315	0.481968	-3.63748	0.000275315	0.00071155	NO-BLAST
transcription termination factor chloroplastic		g10318.t1	4.97125	6.34093	5.31527	1.7248	2.34542	1.89665	145.159	-1.43929	0.19754	-7.28609	3.1908e-13	2.05374e-12	NO-BLAST
transcription termination factor chloroplastic		g10327.t1	6.80736	6.69894	6.6243	2.07351	2.87736	2.78885	178.731	-1.35328	0.17107	-7.91069	2.55973e-15	1.91908e-14	NO-BLAST
hypothetical protein CHLNCDRAFT_136058		g4414.t1	6.24978	5.58656	6.7736	3.22623	3.12181	2.98543	176.598	-1.00128	0.162403	-6.16538	7.03135e-10	3.42042e-09	BLASTED
transcription factor MYB44-like		g6311.t1	2.37622	1.95019	2.31779	0.857415	0.895446	1.26727	59.9521	-1.16154	0.274494	-4.23155	2.32082e-05	6.93468e-05	BLASTED
transcription termination factor chloroplastic		g10305.t1	1.57552	1.59625	1.47334	0.188532	0.564884	0.200629	32.9094	-2.11936	0.444496	-4.768	1.86066e-06	6.37195e-06	NO-BLAST
transcription termination factor chloroplastic-like		g10304.t1	0.875073	0.88918	1.03677	0.266052	0.339446	0.303347	21.6323	-1.59399	0.435406	-3.66093	0.000251306	0.000653115	NO-BLAST
squamosa promoter-binding 3		g3466.t1	3.87815	4.78246	7.05054	1.31762	2.03272	2.11079	110.396	-1.50965	0.268607	-5.62031	1.90615e-08	8.04103e-08	BLASTED
hypothetical protein CHLNCDRAFT_58486		g9868.t1	2.76918	4.49481	4.09907	1.03327	0.963929	1.13448	65.2871	-1.87188	0.288839	-6.48072	9.12876e-11	4.81841e-10	NO-BLAST
G-box-binding factor 3-like		g5687.t1	4.14483	4.18684	6.13257	0.350769	0.895066	0.844316	73.2154	-2.71525	0.321126	-8.45541	2.78116e-17	2.36409e-16	BLASTED
Myb-like DNA-binding domain containing		g8644.t1	0.400376	0.40683	0.576921	0.0521692	0.120239	0.185055	7.39852	-1.94394	0.771033	-2.52121	0.0116951	0.0224855	BLASTED
nucleic acid binding		g211.t1	81.0233	98.2097	93.7313	2.43632	2.38276	2.95653	970.435	-5.16184	0.145352	-35.5126	3.14542e-276	1.87607e-273	BLASTED
transcription termination factor Rho		g1404.t1	9.89621	9.79075	10.4665	3.49286	4.28484	4.59627	83.6493	-1.27451	0.225884	-5.64232	1.67778e-08	7.13091e-08	BLASTED
Transcription factors upregulated in HL			FPKM
Description		SeqName	C_v_LL_1	C_v_LL_2	C_v_LL_3	C_v_HL_1	C_v_HL_2	C_v_HL_3	baseMean	log2FoldChange	lfcSE	stat	pvalue	padj	BLAST result in C. vulgaris UTEX 395
hypothetical protein CHLNCDRAFT_133653		g10171.t1	1.36284	0.946378	1.29504	3.52038	4.12531	3.69009	459.921	1.64713	0.142226	11.5811	5.13888e-31	8.13732e-30	NO-BLAST
squamosa promoter-binding 9		g9241.t1	0.1003	0.131036	0.0770812	0.653457	0.606197	0.649028	37.5968	2.66131	0.39835	6.68083	2.3759e-11	1.31754e-10	NO-BLAST
CCR4-NOT transcription complex subunit 3		g855.t1	0.198745	0.129824	0.154646	0.536059	0.51703	0.496048	19.3253	1.66754	0.481545	3.46289	0.000534411	0.00133058	BLASTED
Ethylene-responsive transcription factor WRI1		g3800.t1	0.652198	1.02835	0.680533	2.03077	1.82357	2.10494	69.9173	1.35102	0.267003	5.05993	4.19408e-07	1.546e-06	BLASTED
phosphorus starvation response 1 transcriptional regulator		g10145.t1	1.18398	1.42053	1.48323	3.03194	3.6491	2.88977	106.827	1.2417	0.218084	5.6937	1.24315e-08	5.33498e-08	NO-BLAST
Ethylene-responsive transcription factor WRI1		g3794.t1	0.232703	0.675583	0.26825	1.0006	1.34527	1.31756	35.3759	1.70318	0.41823	4.07235	4.65421e-05	0.000133318	BLASTED
Ethylene-responsive transcription factor WRI1		g3797.t1	0.270174	0.388263	0.233584	1.01387	0.876282	0.955299	26.1432	1.69528	0.423207	4.00579	6.18097e-05	0.000174445	BLASTED
two-component response regulator ARR12-like		g220.t1	35.6142	37.8657	35.915	84.4502	75.0196	71.2884	2375.37	1.0767	0.0854504	12.6002	2.10484e-36	3.97845e-35	BLASTED
TATA box-binding -associated factor RNA polymerase I subunit B isoform X1		g1462.t1	8.79984	10.7846	8.59735	17.2845	21.5662	22.2412	619.264	1.1253	0.132739	8.47753	2.30032e-17	1.96626e-16	BLASTED
ethylene-responsive transcription factor ESR2-like		g7206.t1	0.436638	0.463484	0.731413	0.76807	1.62272	0.993313	34.7335	1.07526	0.411789	2.61118	0.00902292	0.0177743	BLASTED
squamosa promoter-binding 7		g9502.t1	0.669586	0.601408	0.72363	2.01214	2.02186	1.95846	36.0684	1.57783	0.349899	4.50938	6.50175e-06	2.07994e-05	NO-BLAST
floral homeotic APETALA 2-like		g8047.t1	0.255039	0.49979	0.551247	0.847408	1.04835	1.19354	19.5418	1.24717	0.482987	2.58221	0.00981704	0.0191943	BLASTED
hypothetical protein CHLNCDRAFT_133051		g10214.t1	0.668602	1.68459	1.32126	5.93654	5.69565	5.01623	80.4211	2.20355	0.289214	7.6191	2.55442e-14	1.78659e-13	NO-BLAST
PHR1-LIKE 1		g9381.t1	0.153667	0.200757	0.177141	0.540617	0.605698	0.905575	9.53161	1.94951	0.713226	2.73337	0.0062689	0.0127395	NO-BLAST
hypothetical protein CHLNCDRAFT_138839		g4936.t1	0.568829	0.810699	0.938875	2.48634	1.71216	1.12934	27.9437	1.18766	0.435232	2.72879	0.0063567	0.0129009	BLASTED
DUF2256 domain-containing		g8016.t1	11.1434	12.0625	7.70737	84.1944	78.6849	76.6506	321.057	2.97633	0.166508	17.875	1.84719e-71	8.9735e-70	BLASTED

## Sheet: Table S7
Table S7. Identification of Chlorella vulgaris 211/11P most differently expressed genes in low light vs. high light
Genes with the highest upregulation in LL								FPKM
Description	SeqName	GO Names	Enzyme Codes	Enzyme Names	InterPro IDs	InterPro GO IDs	InterPro GO Names	C_v_LL_1	C_v_LL_2	C_v_LL_3	C_v_HL_1	C_v_HL_2	C_v_HL_3	baseMean	log2FoldChange	lfcSE	stat	pvalue	padj	BLAST result in C. vulgaris UTEX 395
chlorophyll a-b binding chloroplastic	g6051.t1	F:metal ion binding; F:pigment binding; C:chloroplast envelope; C:integral component of membrane; C:photosystem I; P:protein-chromophore linkage; F:chlorophyll binding; C:plastoglobule; P:response to light stimulus; P:photosynthesis, light harvesting in photosystem I; C:chloroplast thylakoid membrane			IPR023329 (G3DSA:1.10.3460.GENE3D); IPR022796 (PFAM); PTHR21649:SF34 (PANTHER); IPR001344 (PANTHER); SSF103511 (SUPERFAMILY)	C:GO:0016020; P:GO:0009765	C:membrane; P:photosynthesis, light harvesting	1515.36	1789.83	1779.32	1.91839	6.24327	8.38015	15911.1	-8.25876	0.499454	-16.5356	2.03413e-61	7.58279e-60	[BLASTED]
polyadenylate-binding -interacting 12-like	g1977.t1	F:nucleotide binding; F:nucleic acid binding			IPR000504 (SMART); G3DSA:3.30.70.330 (GENE3D); IPR000504 (PFAM); G3DSA:3.30.70.330 (GENE3D); mobidb-lite (MOBIDB_LITE); mobidb-lite (MOBIDB_LITE); mobidb-lite (MOBIDB_LITE); PTHR32343:SF14 (PANTHER); PTHR32343 (PANTHER); IPR000504 (PROSITE_PROFILES); IPR000504 (PROSITE_PROFILES); cd12225 (CDD); IPR000504 (SUPERFAMILY); IPR000504 (SUPERFAMILY)	F:GO:0003676	F:nucleic acid binding	9.25688	11.2014	9.34801	0.0444901	0.128175	0.118362	149.926	-6.49098	0.427141	-15.1963	3.74028e-52	1.10622e-50	[BLASTED]
expressed protein	g5070.t1	C:membrane			no IPS match	no IPS match	no IPS match	53.3613	66.7207	61.4545	0.395057	0.842232	1.54149	516.993	-6.05292	0.225117	-26.8879	3.04633e-159	6.41282e-157	[BLASTED]
Chlorophyll a-b binding of LHCII type chloroplastic	g1760.t1	F:metal ion binding; F:pigment binding; C:photosystem II; C:chloroplast envelope; C:integral component of membrane; C:photosystem I; P:protein-chromophore linkage; F:chlorophyll binding; C:plastoglobule; P:response to light stimulus; P:photosynthesis, light harvesting in photosystem I; C:chloroplast thylakoid membrane			IPR023329 (G3DSA:1.10.3460.GENE3D); IPR022796 (PFAM); IPR001344 (PANTHER); PTHR21649:SF34 (PANTHER); SSF103511 (SUPERFAMILY)	C:GO:0016020; P:GO:0009765	C:membrane; P:photosynthesis, light harvesting	263.06	314.2	331.514	4.21416	4.92381	5.12126	2621.28	-5.97915	0.130257	-45.9027	0	0	[BLASTED]
nitrate transporter	g9252.t1	F:nitrate transmembrane transporter activity; P:transmembrane transport; C:integral component of membrane; P:nitrate transport; C:plasma membrane			G3DSA:1.20.1250.20 (GENE3D); G3DSA:1.20.1250.20 (GENE3D); IPR011701 (PFAM); mobidb-lite (MOBIDB_LITE); PTHR23515:SF10 (PANTHER); PTHR23515 (PANTHER); IPR020846 (CDD); IPR020846 (SUPERFAMILY)	P:GO:0055085; C:GO:0016021	P:transmembrane transport; C:integral component of membrane	85.1135	85.5493	71.0165	2.13767	1.52544	1.86654	1665.9	-5.51018	0.139676	-39.4497	0	0	NO-BLAST
E3 ubiquitin- ligase XBAT35 isoform X2	g1203.t1	F:transcription factor activity, sequence-specific DNA binding; F:zinc ion binding; F:RNA binding; P:regulation of transcription, DNA-templated; F:sequence-specific DNA binding			mobidb-lite (MOBIDB_LITE); mobidb-lite (MOBIDB_LITE)	no GO terms	no GO terms	0.806831	1.58112	0.959147	0	0	0.104884	6.46844	-5.36075	1.30565	-4.1058	4.02912e-05	0.000116721	[BLASTED]
nucleic acid binding	g211.t1	F:DNA binding; F:metal ion binding; P:regulation of transcription, DNA-templated			IPR002059 (PRINTS); IPR000504 (SMART); IPR011129 (SMART); G3DSA:2.40.50.140 (GENE3D); IPR002059 (PFAM); G3DSA:3.30.70.330 (GENE3D); IPR000504 (PFAM); PTHR23003 (PANTHER); IPR000504 (PROSITE_PROFILES); IPR002059 (CDD); IPR012340 (SUPERFAMILY); IPR000504 (SUPERFAMILY)	F:GO:0003676; F:GO:0003677; P:GO:0006355	F:nucleic acid binding; F:DNA binding; P:regulation of transcription, DNA-templated	81.0233	98.2097	93.7313	2.43632	2.38276	2.95653	970.435	-5.16184	0.145352	-35.5126	3.14542e-276	1.87607e-273	[BLASTED]
cell filamentation Fic	g58.t1				IPR003812 (PFAM); IPR003812 (G3DSA:1.10.3290.GENE3D); mobidb-lite (MOBIDB_LITE); PTHR13504 (PANTHER); PTHR13504:SF36 (PANTHER); IPR003812 (PROSITE_PROFILES); IPR003812 (SUPERFAMILY)	no GO terms	no GO terms	1.23479	0.645271	0.907426	0.0724021	0.0208589	0	8.81794	-5.12744	1.1474	-4.46874	7.86816e-06	2.49255e-05	[BLASTED]
germin 3-1	g6229.t1	F:endopeptidase activity; C:extracellular region; F:superoxide dismutase activity; F:nutrient reservoir activity; P:fatty acid biosynthetic process; F:malonyl-CoA decarboxylase activity; P:ubiquitin-dependent protein catabolic process; C:nucleus; F:metal ion binding; F:oxidoreductase activity; F:oxalate decarboxylase activity; P:oxalate metabolic process; P:removal of superoxide radicals; C:apopl…			IPR006045 (SMART); IPR014710 (G3DSA:2.60.120.GENE3D); IPR006045 (PFAM); PTHR31238 (PANTHER); PS51257 (PROSITE_PROFILES); IPR011051 (SUPERFAMILY)	F:GO:0045735	F:nutrient reservoir activity	13.3629	21.6193	17.7327	0.728871	0.629959	0.646366	133.107	-4.73977	0.315158	-15.0393	4.05688e-51	1.16769e-49	[BLASTED]
---NA---	g1515.t1				mobidb-lite (MOBIDB_LITE)	no GO terms	no GO terms	0.235326	0.461159	0.406911	0	0	0	1.77221	-4.50728	1.80746	-2.49371	0.0126415	0.0241192	[BLASTED]
germin 3-1	g1545.t1	F:catalytic activity; C:cell part; P:cellular metabolic process; P:organic substance metabolic process			IPR006045 (SMART); IPR014710 (G3DSA:2.60.120.GENE3D); IPR006045 (PFAM); PTHR31238 (PANTHER); IPR011051 (SUPERFAMILY)	F:GO:0045735	F:nutrient reservoir activity	4.11764	3.95846	4.8362	0	0.314979	0.0807958	32.3719	-4.49613	0.568608	-7.90725	2.6314e-15	1.96732e-14	[BLASTED]
glutamate receptor -like	g134.t1	P:ion transport; C:membrane; C:integral component of membrane; P:ionotropic glutamate receptor signaling pathway; F:ionotropic glutamate receptor activity; P:transport; F:transporter activity			IPR001508 (PRINTS); IPR001320 (SMART); G3DSA:3.40.190.10 (GENE3D); G3DSA:3.40.190.10 (GENE3D); G3DSA:1.10.287.70 (GENE3D); IPR001638 (PFAM); IPR001320 (PFAM); mobidb-lite (MOBIDB_LITE); mobidb-lite (MOBIDB_LITE); PTHR18966 (PANTHER); PTHR18966:SF279 (PANTHER); SSF53850 (SUPERFAMILY)	F:GO:0005216; P:GO:0006811; C:GO:0016020; F:GO:0004872; F:GO:0004970	F:ion channel activity; P:ion transport; C:membrane; F:receptor activity; F:ionotropic glutamate receptor activity	36.6978	42.1419	36.2502	1.15017	1.87772	1.92663	832.711	-4.48658	0.144869	-30.9698	1.37353e-210	6.14426e-208	[BLASTED]
chlorophyll a-b binding chloroplastic	g5969.t1	F:pigment binding; C:chloroplast envelope; C:integral component of membrane; P:protein-chromophore linkage; F:chlorophyll binding; C:plastoglobule; P:response to light stimulus; P:photosynthesis, light harvesting in photosystem I; C:chloroplast thylakoid membrane			IPR022796 (PFAM); IPR023329 (G3DSA:1.10.3460.GENE3D); IPR001344 (PANTHER); SSF103511 (SUPERFAMILY)	C:GO:0016020; P:GO:0009765	C:membrane; P:photosynthesis, light harvesting	345.609	409.17	455.381	13.9782	20.6491	22.8946	3939.38	-4.38678	0.145389	-30.1728	5.39323e-200	1.80943e-197	[BLASTED]
mitotic checkpoint serine threonine- kinase BUB1	g4326.t1	P:cellular process			IPR000719 (SMART); IPR013212 (SMART); IPR013212 (PFAM); G3DSA:1.10.510.10 (GENE3D); IPR000719 (PFAM); IPR011990 (G3DSA:1.25.40.GENE3D); mobidb-lite (MOBIDB_LITE); mobidb-lite (MOBIDB_LITE); mobidb-lite (MOBIDB_LITE); mobidb-lite (MOBIDB_LITE); mobidb-lite (MOBIDB_LITE); mobidb-lite (MOBIDB_LITE); mobidb-lite (MOBIDB_LITE); mobidb-lite (MOBIDB_LITE); mobidb-lite (MOBIDB_LITE); mobidb-lite (MOBIDB_…	P:GO:0007094; F:GO:0005524; F:GO:0005515; F:GO:0004672; P:GO:0006468	P:mitotic spindle assembly checkpoint; F:ATP binding; F:protein binding; F:protein kinase activity; P:protein phosphorylation	4.65026	4.99579	5.80642	0.259148	0.275918	0.219822	318.79	-4.3209	0.188781	-22.8885	6.04757e-116	6.42838e-114	[BLASTED]
Cell division cycle associated 7 (ISS)	g10093.t1	F:zinc ion binding			IPR018866 (PFAM); mobidb-lite (MOBIDB_LITE); mobidb-lite (MOBIDB_LITE); PTHR31169:SF10 (PANTHER); PTHR31169 (PANTHER)	no GO terms	no GO terms	1.28974	1.42574	1.20084	0.0387816	0.0446916	0.137567	23.6435	-4.32037	0.615138	-7.02341	2.16523e-12	1.30083e-11	NO-BLAST
hypothetical protein, partial	g2685.t1	C:membrane			mobidb-lite (MOBIDB_LITE)	no GO terms	no GO terms	39.3038	41.8318	49.5281	1.51266	2.33279	2.84069	342.096	-4.26351	0.188663	-22.5986	4.4757e-113	4.49075e-111	[BLASTED]
G2 M phase-specific E3 ubiquitin- ligase isoform X2	g5846.t1	C:membrane; C:integral component of membrane			no IPS match	no IPS match	no IPS match	235.697	235.887	214.451	6.1489	14.8005	14.6876	1612.68	-4.25902	0.374533	-11.3716	5.7944e-30	8.81142e-29	[BLASTED]
ras-related Rab-7a-like	g1429.t1	C:intracellular			G3DSA:3.40.50.300 (GENE3D); PS51419 (PROSITE_PROFILES); IPR027417 (SUPERFAMILY)	no GO terms	no GO terms	0.842775	1.32124	1.2144	0.131777	0.056947	0	11.9984	-4.23998	0.847006	-5.00584	5.56181e-07	2.02138e-06	[BLASTED]
ferric reduction oxidase 2	g5847.t1	F:oxidoreductase activity; C:membrane; C:cell part; P:transport; P:single-organism process			IPR013121 (PFAM); IPR013130 (PFAM); G3DSA:3.40.50.80 (GENE3D); G3DSA:2.40.30.10 (GENE3D),SFLDS00052 (SFLD),SFLDG01168 (SFLD); PTHR11972:SF106 (PANTHER); PTHR11972 (PANTHER); cd06186 (CDD); SSF52343 (SUPERFAMILY)	F:GO:0016491; P:GO:0055114	F:oxidoreductase activity; P:oxidation-reduction process	111.622	111.636	102.184	3.63611	8.67681	7.17032	3195.55	-4.05726	0.355355	-11.4175	3.41944e-30	5.27459e-29	[BLASTED]
Genes with the highest upregulation in HL								FPKM
Description	SeqName	GO Names	Enzyme Codes	Enzyme Names	InterPro IDs	InterPro GO IDs	InterPro GO Names	C_v_LL_1	C_v_LL_2	C_v_LL_3	C_v_HL_1	C_v_HL_2	C_v_HL_3	baseMean	log2FoldChange	lfcSE	stat	pvalue	padj	BLAST result in C. vulgaris UTEX 395
prolipo diacylglyceryl transferase	g1387.t1	3	78	0.000379178	mobidb-lite (MOBIDB_LITE)	no GO terms	no GO terms	0.411075	0.805568	0.533104	586.92	449.01	505.948	1419.3	9.83175	0.522281	18.8246	4.74482e-79	2.68108e-77	[BLASTED]
prolipo diacylglyceryl transferase	g1386.t1	3	78	0.000379178	mobidb-lite (MOBIDB_LITE)	no GO terms	no GO terms	1.23323	1.07409	0.533104	284.18	217.005	255.86	698.685	8.10189	0.418335	19.367	1.46619e-83	9.15173e-82	[BLASTED]
low molecular mass early light-inducible chloroplastic-like	g6502.t1	20	226	9.2583e-90	IPR022796 (PFAM); IPR023329 (G3DSA:1.10.3460.GENE3D); IPR023329 (G3DSA:1.10.3460.GENE3D); PTHR14154 (PANTHER); PTHR14154:SF32 (PANTHER); SSF103511 (SUPERFAMILY)	no GO terms	no GO terms	0.0715307	0.280352	0.18553	23.0682	24.9161	22.6887	188.137	7.10565	0.56359	12.6079	1.91132e-36	3.63829e-35	[BLASTED]
hypothetical protein F751_3662	g7723.t1	1	161	2.95006e-08	mobidb-lite (MOBIDB_LITE); mobidb-lite (MOBIDB_LITE)	no GO terms	no GO terms	0.701619	0.523785	0.259971	55.9498	65.9323	60.1445	346.007	6.98399	0.40463	17.2602	9.37763e-67	4.07604e-65	[BLASTED]
early light-induced chloroplastic-like	g7636.t1	20	191	1.83477e-75	IPR022796 (PFAM); IPR023329 (G3DSA:1.10.3460.GENE3D); mobidb-lite (MOBIDB_LITE); PTHR14154 (PANTHER); PTHR14154:SF32 (PANTHER); SSF103511 (SUPERFAMILY); SSF103511 (SUPERFAMILY)	no GO terms	no GO terms	6.76561	6.2977	4.89882	404.141	347.326	345.73	2491.98	5.94577	0.137687	43.1833	0	0	[BLASTED]
cryptochrome DASH-like	g8731.t1	20	564	0	IPR002081 (PRINTS); IPR014729 (G3DSA:3.40.50.GENE3D); IPR006050 (PFAM); IPR014133 (TIGRFAM); G3DSA:1.25.40.80 (GENE3D); G3DSA:1.10.579.10 (GENE3D); IPR005101 (PFAM); mobidb-lite (MOBIDB_LITE); PTHR11455 (PANTHER); PTHR11455:SF40 (PANTHER); IPR006050 (PROSITE_PROFILES); IPR006050 (SUPERFAMILY); IPR005101 (SUPERFAMILY)	P:GO:0006281; F:GO:0003913	P:DNA repair; F:DNA photolyase activity	0.718472	0.450548	0.298161	26.0855	31.4298	28.9608	578.305	5.9023	0.236868	24.9181	4.7323e-137	7.36318e-135	NO-BLAST
surface antigen	g5827.t1	20	487	5.40411e-52	G3DSA:3.50.4.10 (GENE3D); PTHR10942:SF28 (PANTHER); IPR001577 (PANTHER); IPR003609 (PROSITE_PROFILES); IPR009030 (SUPERFAMILY)	C:GO:0016020; P:GO:0006508; P:GO:0007155; F:GO:0004222	C:membrane; P:proteolysis; P:cell adhesion; F:metalloendopeptidase activity	0.0332735	0.0434699	0.115069	5.03358	2.97902	3.07968	64.0903	5.75384	0.655478	8.77808	1.66293e-18	1.52072e-17	[BLASTED]
expressed protein	g10224.t1	1	231	1.14703e-07	mobidb-lite (MOBIDB_LITE)	no GO terms	no GO terms	1.11983	1.28011	1.1497	57.3715	63.6316	62.887	506.122	5.70812	0.230383	24.7766	1.6031e-135	2.26459e-133	NO-BLAST
---NA---	g5115.t1		177		mobidb-lite (MOBIDB_LITE); mobidb-lite (MOBIDB_LITE)	no GO terms	no GO terms	0	0.119176	0	2.35347	1.44852	1.23327	10.6784	5.60794	1.30471	4.29824	1.72161e-05	5.22419e-05	[BLASTED]
acetyl-coenzyme A synthetase	g5275.t1	6	179	1.14008	no IPS match	no IPS match	no IPS match	0.180416	0.235703	0.311965	13.0119	11.4594	10.3194	74.4109	5.55299	0.554654	10.0116	1.35503e-23	1.5899e-22	[BLASTED]
---NA---	g10216.t1		393		no IPS match	no IPS match	no IPS match	0	0	0	0.241647	0.459478	0.385728	4.98394	5.54481	1.42913	3.87984	0.000104523	0.000286705	NO-BLAST
hypothetical protein PPTG_13114	g8238.t1	1	91	2.1971	no IPS match	no IPS match	no IPS match	3.70638	5.5339	4.88293	207.182	193.914	184.098	641.728	5.38768	0.19175	28.0974	1.05348e-173	2.5705e-171	[BLASTED]
expressed protein	g9526.t1	2	192	1.03447e-08	no IPS match	no IPS match	no IPS match	0.168264	0.109913	0.0727379	4.73577	5.17322	4.37469	32.8734	5.3748	0.783629	6.85885	6.94175e-12	4.01977e-11	NO-BLAST
type I polyketide synthase	g3178.t1	2	668	0.690101	no IPS match	no IPS match	no IPS match	0.956518	0.54862	0.524424	25.2796	29.534	29.4783	699.252	5.37338	0.192806	27.8693	6.28948e-171	1.43668e-168	[BLASTED]
H(+) hexose cotransporter 2	g9018.t1	20	566	0	IPR003663 (PRINTS); G3DSA:1.20.1250.20 (GENE3D); G3DSA:1.20.1250.20 (GENE3D); IPR005828 (PFAM); IPR003663 (TIGRFAM); PTHR23500 (PANTHER); PTHR23500:SF316 (PANTHER); IPR020846 (PROSITE_PROFILES); IPR020846 (CDD); IPR020846 (SUPERFAMILY)	F:GO:0022891; P:GO:0055085; F:GO:0022857; C:GO:0016020; C:GO:0016021	F:substrate-specific transmembrane transporter activity; P:transmembrane transport; F:transmembrane transporter activity; C:membrane; C:integral component of membrane	10.0518	10.1016	6.58592	255.737	280.564	300.38	5697.85	4.97607	0.13215	37.6547	0	0	NO-BLAST
SIP5-like isoform X2	g4282.t1	20	316	1.72397e-27	IPR013083 (G3DSA:3.30.40.GENE3D); mobidb-lite (MOBIDB_LITE); PTHR31315 (PANTHER); SSF57850 (SUPERFAMILY)	no GO terms	no GO terms	0.204889	0.200757	0.177141	6.00686	6.03967	5.96614	68.6076	4.96006	0.48423	10.2432	1.26973e-24	1.5526e-23	[BLASTED]
ABC transporter	g8975.t1	5	95	2.08691	mobidb-lite (MOBIDB_LITE)	no GO terms	no GO terms	1.6914	2.87263	1.7548	63.4725	65.6593	59.6298	217.967	4.95345	0.278517	17.7851	9.22599e-71	4.40223e-69	NO-BLAST
early light-induced chloroplastic-like	g7635.t1	20	191	2.51465e-75	IPR022796 (PFAM); IPR023329 (G3DSA:1.10.3460.GENE3D); PTHR14154:SF32 (PANTHER); PTHR14154 (PANTHER); SSF103511 (SUPERFAMILY)	no GO terms	no GO terms	15.3072	16.2414	12.9417	482.986	385.098	370.18	2866.49	4.80648	0.128447	37.4198	1.86141e-306	1.66534e-303	[BLASTED]
hypothetical protein MNEG_0393	g9041.t1	8	545	3.27758e-14	IPR013763 (G3DSA:1.10.472.GENE3D); IPR013763 (SUPERFAMILY)	no GO terms	no GO terms	0.0594779	0.116557	0.0771342	1.8135	2.40133	2.35048	43.3297	4.75296	0.580553	8.18695	2.67926e-16	2.14501e-15	NO-BLAST
allantoate deiminase	g9143.t1	20	603	2.40766e-139	G3DSA:3.40.630.10 (GENE3D); IPR002933 (PFAM); IPR011650 (PFAM); PTHR32494:SF12 (PANTHER); PTHR32494 (PANTHER); IPR010158 (CDD); SSF53187 (SUPERFAMILY); SSF53187 (SUPERFAMILY); IPR011650 (SUPERFAMILY)	F:GO:0016813; P:GO:0008152; F:GO:0016787	F:hydrolase activity, acting on carbon-nitrogen (but not peptide) bonds, in linear amidines; P:metabolic process; F:hydrolase activity	4.89275	3.93359	4.83442	109.837	113.533	144.261	2680.4	4.74089	0.130341	36.373	1.1396e-289	8.73911e-287	NO-BLAST

## Sheet: Table S8
Table S8. Identification of key genes involved in different metabolic pathway in Chlorella vulgaris 211/11P.
Photosystem II					FPKM
Description	Abbreviations	Gene name in C. vulgaris	Strand	Description Blast2go	C_v_LL_1	C_v_LL_2	C_v_LL_3	C_v_HL_1	C_v_HL_2	C_v_HL_3	baseMean	log2FoldChange	lfcSE	stat	pvalue	padj	Upregulated in	BLAST result in C. vulgaris UTEX 395
Photosystem II D1	psbA	psbA-chl.t1	-	---NA---	17.797	15.9999	26.7682	33.2962	22.238	20.5593	563.049	0.321626	0.203747	1.57855	0.114438	0.173631		BLASTED
Photosystem II CP47	psbB	psbB-chl.t1	+	CP47 chlorophyll apo of photosystem II (chloroplast)	4.16152	5.8161	7.89312	6.99879	4.76292	5.36783	205.037	-0.0756617	0.229242	-0.330052	0.741361	0.805429		BLASTED
Photosystem II CP43	psbC	psbC-chl.t1	-	CP43 chlorophyll apo of photosystem II (chloroplast)	4.11209	3.76513	10.0882	12.7357	8.65631	8.47971	257.225	0.729064	0.496188	1.46933	0.141743	0.208459		BLASTED
Photosystem II D2	psbD	psbD-chl.t1	-	D2 reaction center of photosystem II (chloroplast)	5.74981	5.76906	15.8678	43.1002	22.5497	28.6541	499.963	1.7808	0.558991	3.18573	0.00144388	0.00333222	HL	BLASTED
Photosystem II Cytochrome b559 Subunit E	psbE	psbE-chl.t1	+	cytochrome b559 alpha subunit of photosystem II (chloroplast)	6.39866	8.35948	8.03045	5.80935	4.81178	6.86901	36.8784	-0.408256	0.335183	-1.21801	0.223221	0.307204		BLASTED
Photosystem II Cytochrome b559 Subunit F	psbF	psbF-chl.t1	+	cytochrome b559 beta subunit of photosystem II (chloroplast)	1.8382	0.600376	5.16508	1.61675	2.32892	0.955829	5.14256	-0.618689	0.958383	-0.645555	0.518568	0.614836		BLASTED
Photosystem II Subunit H	psbH	psbH-chl.t1	+	10 KDa phospho of photosystem II (chloroplast)	1.82672	1.85616	2.6322	3.33231	2.40008	3.58834	14.5585	0.513013	0.525771	0.975734	0.329196	0.426019		BLASTED
Photosystem II Subunit I	psbI	psbI-chl.t1	+	I polypeptide of photosystem II (chloroplast)	0.492045	0.642827	0.425407	0	0.831196	0.511706	1.11505	-0.041034	1.79538	-0.0228554	0.981766	0.986613		BLASTED
Photosystem II Subunit L	psbL	psbL-chl.t1	+	L of photosystem II (chloroplast)	0.416345	1.63179	3.95955	1.46475	0.421992	0	3.58337	-1.79699	1.25427	-1.4327	0.151943	0.221158		BLASTED
Oxygen Evolving Subunit O	psbO	g2581.t1	+	Oxygen-evolving enhancer chloroplastic	972.995	1301.63	1150.3	473.552	488.392	494.066	16928.8	-1.23386	0.0984879	-12.528	5.24733e-36	9.78044e-35	LL	BLASTED
Oxygen Evolving Subunit P	psbP	g3781.t1	+	Oxygen-evolving enhancer chloroplastic	605.723	738.393	720.62	369.562	392.263	396.018	9376.69	-0.834124	0.0862607	-9.66981	4.05128e-22	4.47015e-21		BLASTED
		g8738.t1	-	psbP chloroplastic	104.601	116.484	105.476	133.122	124.584	121.898	1841.03	0.217764	0.080441	2.70713	0.00678673	0.0136856		NO-BLAST
Photosystem II Subunit S	psbS	g6210.t1	-	photosystem II 22 kDa chloroplastic	253.166	297.234	235.321	979.502	841.583	843.067	10319.1	1.76223	0.0993624	17.7353	2.23755e-70	1.05825e-68	HL	BLASTED
Photosystem II Subunit 27	psb27	g5143.t1	-	Photosystem II repair PSB27- chloroplastic	70.3019	73.3577	71.9175	67.1248	70.1826	74.7149	890.833	-0.0232779	0.0877353	-0.26532	0.790763	0.847353		BLASTED
Photosystem II Subunit 28	psb28	g5974.t1	-	Photosystem II reaction center psb28 chloroplastic	103.569	105.78	114.299	321.651	293.718	278.852	2097.82	1.46424	0.0856479	17.0961	1.58781e-65	6.65889e-64	HL	BLASTED
Photosystem II Subunit J	psbJ	psbJ-chl.t1	+	---NA---	1.70921	3.90771	5.54148	6.01318	2.30985	3.11064	9.99184	-0.0369819	0.692883	-0.0533739	0.957434	0.96855		BLASTED
Photosystem II Subunit K	psbK	psbK-chl.t1	-	---NA---	1.93303	0.505079	3.67673	1.8135	0.522466	0.80411	4.52405	-1.11899	1.0237	-1.09309	0.274355	0.365036		NO-BLAST
Photosystem II Subunit M	psbM	psbM-chl.t1	-	M of photosystem II (chloroplast)	0.507421	0.662916	0	1.19011	0.685736	2.11079	1.92066	1.81253	1.58741	1.14182	0.25353	0.341905		BLASTED
Oxygen Evolving Subunit Q	psbQ	g10583.t1	-	oxygen-evolving enhancer chloroplast precursor	373.383	320.249	488.971	211.391	251.794	258.189	4587.1	-0.713216	0.135696	-5.256	1.47222e-07	5.73918e-07		NO-BLAST
Photosystem II Subunit R	psbR	g259.t1	+	Photosystem II 10 kDa chloroplastic	3745.67	4544.51	3886.01	5654.21	4710.74	4888.7	45971.8	0.325071	0.0958341	3.39202	0.000693795	0.00169094		BLASTED
Photosystem II Subunit T	psbT	psbT-chl.t1	+	photosystem II T (chloroplast)	5.07421	3.97749	11.4062	10.1159	5.31446	4.74928	15.135	-0.0842259	0.582047	-0.144706	0.884943	0.918834		BLASTED
Photosystem II Subunit W	psbW	g588.t1	-	photosystem II reaction center W chloroplastic-like	595.145	658.871	625.304	395.52	418.229	445.913	4310.99	-0.576585	0.0753465	-7.65245	1.97191e-14	1.38913e-13		BLASTED
Photosystem II Subunit Y	psbY	g7534.t1	+	photosystem II	89.8164	85.3987	108.176	48.9101	54.3103	58.6196	1813.68	-0.808808	0.108209	-7.47448	7.75109e-14	5.24359e-13		BLASTED
Photosystem II Subunit Z	psbZ	psbZ-chl.t1	+	Z of photosystem II (chloroplast)	0.270625	0	0.233974	0.952087	0.365726	0	1.27263	1.27113	1.91164	0.664938	0.50609	0.602705		BLASTED
Photosystem II Subunit N	psbN	psbN-chl.t1	-	N of photosystem II (chloroplast)	0	0	0	1.26945	0	0.750503	1.05794	3.21918	2.45791	1.30973	0.190289	0.268349		BLASTED
Photosystem I					FPKM
Description	Abbreviations	Gene name in C. vulgaris	Strand	Description Blast2go	C_v_LL_1	C_v_LL_2	C_v_LL_3	C_v_HL_1	C_v_HL_2	C_v_HL_3	baseMean	log2FoldChange	lfcSE	stat	pvalue	padj	Upregulated in	BLAST result in C. vulgaris UTEX 395
Photosystem I Subunit A	psaA	psaA-chl.t1	-	P700 apo A1 of photosystem I (chloroplast)	0.561402	0.564184	1.66146	3.49436	1.78	1.97606	87.8512	1.34814	0.393187	3.42874	0.000606385	0.00149487	HL	BLASTED
Photosystem I Subunit B	psaB	psaB-chl.t1	-	P700 apo A2 of photosystem I (chloroplast)	0.375561	0.606094	1.77629	2.09848	1.16435	1.2636	62.314	0.687315	0.45657	1.50539	0.132224	0.196316		BLASTED
Photosystem I Subunit C	psaC	psaC-chl.t1	+	subunit VII of photosystem I (Fe-Spolypeptide) (chloroplast)	1.38613	1.81089	2.7392	2.08995	2.00703	2.47117	11.9339	0.11869	0.573036	0.207125	0.835912	0.88339		BLASTED
Photosystem I Subunit D	psaD	g7512.t1	-	Photosystem I reaction center subunit chloroplastic	708.867	755.945	843.548	333.429	363.355	387.154	7580.56	-1.09048	0.0874909	-12.4639	1.17439e-35	2.15526e-34	LL	BLASTED
Photosystem I Subunit E	psaE	g3953.t1	+	photosystem I reaction center subunit IV chloroplastic	394.292	449.765	409.808	80.0138	105.728	108.652	1783.96	-2.0835	0.113454	-18.3643	2.53852e-75	1.32299e-73	LL	BLASTED
Photosystem I Subunit F	psaF	g6041.t1	+	photosystem I reaction center subunit chloroplastic-like	630.774	687.943	681.61	310.745	299.95	304.816	7975.12	-1.128	0.0642548	-17.5552	5.43161e-69	2.51352e-67	LL	BLASTED
Photosystem I Subunit G	psaG	g5915.t1	-	photosystem I reaction center subunit chloroplastic-like	310.885	340.066	376.122	125.236	140.819	148.21	2180.8	-1.30871	0.0972323	-13.4597	2.70166e-41	5.99278e-40	LL	BLASTED
Photosystem I Subunit H	psaH	g2296.t1	+	Photosystem I reaction center subunit chloroplastic	191.602	144.074	215.49	77.4364	99.4775	91.6082	1144.82	-1.03492	0.143594	-7.20728	5.70804e-13	3.60056e-12	LL	BLASTED
Photosystem I Subunit K	psaK	g5227.t1	+	photosystem I reaction center subunit XI	464.839	471.563	539.476	212.471	243.842	269.836	5023.25	-1.02305	0.0992157	-10.3113	6.26276e-25	7.76409e-24	LL	BLASTED
Photosystem I Subunit L	psaL	g9278.t1	-	photosystem I reaction center subunit chloroplastic	314.249	377.455	332.43	114.124	120.214	134.978	2432.7	-1.47114	0.0962105	-15.2908	8.80504e-53	2.66284e-51	LL	NO-BLAST
Photosystem I Subunit N	psaN	g1880.t1	-	photosystem I reaction center subunit chloroplastic-like	335.495	358.598	395.037	121.531	145.699	160.668	2401.26	-1.34653	0.107796	-12.4915	8.30575e-36	1.53742e-34	LL	BLASTED
Photosystem I Subunit O	psaO	g9054.t1	-	photosystem I subunit O	546	612.919	601.187	289.842	306.414	329.219	4094.64	-0.927048	0.0792287	-11.7009	1.261e-31	2.04195e-30		NO-BLAST
Photosystem I Subunit I	psaI	psaI-chl.t1	+	subunit VIII of photosystem I (chloroplast)	1.31655	1.14666	1.89708	3.60249	0.741337	0	3.74829	-0.10965	1.17236	-0.0935291	0.925483	0.948165		BLASTED
Photosystem I Subunit J	psaJ	psaJ-chl.t1	+	subunit IX of photosystem I (chloroplast)	2.31964	1.01016	4.01098	6.34725	3.91849	2.81439	9.98229	0.765355	0.686192	1.11536	0.264694	0.354245		BLASTED
Cytochromeb6f					FPKM
Description	Abbreviations	Gene name in C. vulgaris	Strand	Description Blast2go	C_v_LL_1	C_v_LL_2	C_v_LL_3	C_v_HL_1	C_v_HL_2	C_v_HL_3	baseMean	log2FoldChange	lfcSE	stat	pvalue	padj	Upregulated in	BLAST result in C. vulgaris UTEX 395
Apocytochrome f	petA	petA-chl.t1	-	apocytochrome f of cytochrome b6 f complex (chloroplast)	5.43135	4.65658	5.18492	2.72025	2.6187	1.82396	74.9426	-1.08087	0.246321	-4.38805	1.1437e-05	3.54365e-05	LL	BLASTED
Cytochrome b6	petB	petB-chl.t1	+	apocytochrome b6 of cytochrome b6 f complex (chloroplast)	2.18003	1.57136	2.53471	3.96703	2.51437	3.51798	40.9412	0.620597	0.34385	1.80485	0.0710982	0.114439		BLASTED
Cytochrome b6-f complex iron-sulfur subunit	petC	g6949.t1	-	cytochrome b6-f complex iron-sulfur chloroplastic-like	376.958	380.926	416.048	512.214	569.929	571.953	6879.17	0.494863	0.075521	6.55266	5.65228e-11	3.03718e-10		BLASTED
Cytochrome b6-f complex subunit 4	petD	petD-chl.t1	+	subunit IV of cytochrome b6 f complex (chloroplast)	1.21025	0.790558	1.48232	2.95679	2.18073	2.51721	20.8705	1.08584	0.456633	2.37793	0.0174101	0.0322046	HL	BLASTED
Cytochrome b6-f complex subunit 5	petG	petG-chl.t1	-	cytochrome b6 f complex subunit V (chloroplast)	1.70921	3.90771	3.69432	1.5033	1.01056	0.444377	5.42645	-1.65587	0.894045	-1.85211	0.0640095	0.104407		BLASTED
Subunit of the chloroplast cytochrome b6f complex	petN	g8264.t1	-	cytochrome b6 f complex subunit VIII (chloroplast)	143.749	108.146	154.01	123.771	145.645	155.122	985.863	0.0629165	0.135195	0.465374	0.641663	0.724461		BLASTED
Photsynthetic electron transport					FPKM
Description	Abbreviations	Gene name in C. vulgaris	Strand	Description Blast2go	C_v_LL_1	C_v_LL_2	C_v_LL_3	C_v_HL_1	C_v_HL_2	C_v_HL_3	baseMean	log2FoldChange	lfcSE	stat	pvalue	padj	Upregulated in	BLAST result in C. vulgaris UTEX 395
Plastocyanin	petE	g4717.t1	-	chloroplast precursor	543.955	515.569	594.925	499.717	529.389	554.168	5577.09	-0.0638942	0.0782595	-0.81644	0.414249	0.512725		BLASTED
Ferredoxin	petF	g807.t1	-	chloroplast precursor	81.9721	92.1083	80.2643	113.543	108.392	109.918	1835.28	0.385065	0.0810814	4.74911	2.04311e-06	6.94361e-06		BLASTED
		g334.t1	+	root R-B1	54.4287	46.1065	58.0875	95.403	96.4789	96.6655	1020.08	0.858304	0.0993989	8.63494	5.87567e-18	5.20043e-17		BLASTED
		g4942.t1	-	chloroplast precursor	687.936	777.931	829.692	436.621	519.06	583.897	5713.43	-0.575992	0.109619	-5.2545	1.48426e-07	5.78e-07		BLASTED
		g7026.t1	+	root R-B2	21.7982	23.6833	25.3845	41.2136	43.9999	41.2905	335.382	0.838665	0.125929	6.65981	2.74186e-11	1.51814e-10		BLASTED
Ferredoxin-NADP+ reductase	petH	g6815.t1	-	ferredoxin--NADP root isozyme chloroplastic	146.462	155.91	150.153	152.44	143.577	142.325	9342.07	-0.0460997	0.0627995	-0.734077	0.462902	0.561394		BLASTED
Cytochrome c6	petJ	g4007.t2	-	cytochrome c6	6924.94	8105.36	6352.38	6134.81	5306.71	5293.6	85179.5	-0.353567	0.0989752	-3.57228	0.00035389	0.000902034		NO-BLAST
F-type chloroplastic ATPase					FPKM
Description	Abbreviations	Gene name in C. vulgaris	Strand	Description Blast2go	C_v_LL_1	C_v_LL_2	C_v_LL_3	C_v_HL_1	C_v_HL_2	C_v_HL_3	baseMean	log2FoldChange	lfcSE	stat	pvalue	padj	Upregulated in	BLAST result in C. vulgaris UTEX 395
CF0 subunit A	atpI	atpI-chl.t1	-	CF0 subunit IV of ATP synthase (chloroplast)	2.57093	2.91683	2.10576	2.30088	1.53148	1.05539	34.8639	-0.644457	0.36889	-1.74702	0.0806344	0.128137		BLASTED
CF0 subunit B	atpF	atpF-chl.t1	-	CF0 subunit I of ATP synthase (chloroplast)	1.01484	1.591	1.7548	2.1422	1.57719	2.11079	9.48867	0.386907	0.638134	0.60631	0.544309	0.638863		BLASTED
CF0 subunit B'	atpG	g5146.t1	-	ATP synthase subunit b chloroplastic	155.817	128.81	185.739	116.173	144.005	152.139	2136.85	-0.190353	0.134444	-1.41585	0.156819	0.2273		BLASTED
CF0 subunit C	atpH	atpH-chl.t1	-	CF0 subunit III of ATP synthase (chloroplast)	1.56506	1.27791	1.3531	3.44128	1.18971	2.0345	10.4924	0.5953	0.658574	0.903922	0.366037	0.46287		BLASTED
CF1 subunit alfa	atpA	atpA-chl.t1	-	CF1 alpha subunit of ATP synthase (chloroplast)	0.517873	0.761142	1.03539	1.21462	0.995115	1.14445	33.0976	0.510474	0.371037	1.3758	0.168882	0.242331		BLASTED
CF1 subunit beta	atpB	atpB-chl.t1	-	CF1 beta subunit of ATP synthase (chloroplast)	1.04432	0.924231	1.13589	2.56787	1.09263	1.43639	46.0084	0.672783	0.370175	1.81747	0.0691449	0.11168		BLASTED
CF1 subunit gamma	atpC	g222.t1	+	ATP synthase gamma chain chloroplastic-like	169.809	186.093	187.626	127.676	120.659	126.458	3804.96	-0.537467	0.0713116	-7.53687	4.81368e-14	3.29589e-13		BLASTED
CF1 subunit delta	atpD	g6994.t1	-	ATP synthase delta chloroplastic	142.919	158.909	156.826	101.299	103.145	104.284	1982.76	-0.570312	0.0756275	-7.54106	4.66172e-14	3.19797e-13		BLASTED
CF1 subunit epsilon	atpE	atpE-chl.t1	-	CF1 epsilon subunit of ATP synthase (chloroplast)	0.492045	0.803534	1.06352	0.577023	0.581837	0.639633	6.38736	-0.404147	0.765359	-0.528048	0.597466	0.686178		BLASTED
Antennae protein					FPKM
Description	Abbreviations	Gene name in C. vulgaris	Strand	Description Blast2go	C_v_LL_1	C_v_LL_2	C_v_LL_3	C_v_HL_1	C_v_HL_2	C_v_HL_3	baseMean	log2FoldChange	lfcSE	stat	pvalue	padj	Upregulated in	BLAST result in C. vulgaris UTEX 395
Light-Harvesting Complex I	LHCA1	g472.t1	-	chlorophyll a-b binding chloroplastic-like isoform X1	848.629	859.91	1006.11	105.509	128.32	155.124	7946.84	-2.8028	0.123028	-22.7817	6.95605e-115	7.2505e-113	LL	BLASTED
Light-Harvesting Complex I	LHCA2	g471.t1	+	Chlorophyll a-b binding chloroplastic	327.355	320.653	419.738	30.2679	41.9016	46.5634	3700.84	-3.16563	0.142939	-22.1468	1.12049e-108	1.04605e-106	LL	BLASTED
Light-Harvesting Complex I	LHCA3	g8185.t1	+	Chlorophyll a-b binding chloroplastic	446.267	532.4	547.701	46.8826	61.7905	68.3987	5491.77	-3.10524	0.125396	-24.7635	2.2182e-135	3.09281e-133	LL	BLASTED
Light-Harvesting Complex I	LHCA4	g1028.t1	-	Chlorophyll a-b binding chloroplastic	922.029	1144.33	986.283	316.855	315.834	329.351	11681.5	-1.66581	0.0863892	-19.2827	7.5127e-83	4.63542e-81	LL	BLASTED
		g3933.t1	+	chlorophyll a-b binding chloroplastic-like	736.385	880.872	820.426	236.19	252.165	264.064	9839.12	-1.69546	0.0835112	-20.3022	1.22895e-91	8.97554e-90	LL	BLASTED
		g5969.t1	-	chlorophyll a-b binding chloroplastic	345.609	409.17	455.381	13.9782	20.6491	22.8946	3939.38	-4.38678	0.145389	-30.1728	5.39323e-200	1.80943e-197	LL	BLASTED
Light-Harvesting Complex I	LHCA5	g8434.t1	-	Chlorophyll a-b binding chloroplastic	490.625	591.637	533.267	61.842	72.3232	73.4322	4625.72	-2.95638	0.0954918	-30.9595	1.89283e-210	8.12857e-208	LL	BLASTED
Light-Harvesting Complex II	LHCB1	g1760.t1	+	Chlorophyll a-b binding of LHCII type chloroplastic	263.06	314.2	331.514	4.21416	4.92381	5.12126	2621.28	-5.97915	0.130257	-45.9027	0	0	LL	BLASTED
		g1761.t1	+	chlorophyll a-b binding chloroplastic	2920.2	3224.76	3572.81	159.752	209.015	228.203	29892.6	-4.02399	0.120288	-33.453	2.32771e-245	1.24951e-242	LL	BLASTED
		g2614.t1	+	chlorophyll a b-binding	1393.53	1623.95	1769.17	122.304	160.63	165.459	15415.1	-3.41467	0.118784	-28.7468	9.92015e-182	2.8027e-179	LL	BLASTED
Light-Harvesting Complex II	LHCB2	g6051.t1	-	chlorophyll a-b binding chloroplastic	1515.36	1789.83	1779.32	1.91839	6.24327	8.38015	15911.1	-8.25876	0.499454	-16.5356	2.03413e-61	7.58279e-60	LL	BLASTED
Light-Harvesting Complex II	LHCB3	g1760.t1	+	Chlorophyll a-b binding of LHCII type chloroplastic	263.06	314.2	331.514	4.21416	4.92381	5.12126	2621.28	-5.97915	0.130257	-45.9027	0	0	LL	BLASTED
		g1761.t1	+	chlorophyll a-b binding chloroplastic	2920.2	3224.76	3572.81	159.752	209.015	228.203	29892.6	-4.02399	0.120288	-33.453	2.32771e-245	1.24951e-242	LL	BLASTED
CP29	LHCB4	g9593.t1	-	chlorophyll a-b binding chloroplastic-like	556.912	525.32	698.075	233.327	281.791	297.072	8810.63	-1.13204	0.117869	-9.60424	7.67198e-22	8.31983e-21	LL	NO-BLAST
CP26	LHCB5	g506.t1	+	Chlorophyll a-b binding chloroplastic	296.334	326.336	355.72	197.069	207.825	211.831	5421.02	-0.66564	0.082217	-8.09613	5.67341e-16	4.44922e-15		BLASTED
Light-Harvesting Complex II	LHCB7	g6543.t1	-	chlorophyll a-b binding of LHCII type 1	33.487	31.6187	33.4792	34.2132	35.8293	38.4404	889.293	0.136502	0.0898145	1.51982	0.128556	0.191665		BLASTED
		g6543.t2	-	chlorophyll a-b binding of LHCII type 1														BLASTED
		g6543.t3	-	chlorophyll a-b binding of LHCII type 1														BLASTED
Chlorophyll metabolism					FPKM
Description	Abbreviations	Gene name in C. vulgaris	Strand	Description Blast2go	C_v_LL_1	C_v_LL_2	C_v_LL_3	C_v_HL_1	C_v_HL_2	C_v_HL_3	baseMean	log2FoldChange	lfcSE	stat	pvalue	padj	Upregulated in	BLAST result in C. vulgaris UTEX 395
Protochlorophyllide Reductase	por	g2548.t1	-	protochlorophyllide reductase	169.187	201.785	181.917	152.891	151.357	153.665	4823.43	-0.27138	0.0787527	-3.44598	0.000568991	0.00141046		BLASTED
Coproporphyrinogen III Oxidase	CPOX	g2205.t1	+	coproporphyrinogen III oxidase	13.5895	13.7071	13.6497	12.0695	11.8495	13.6649	297.048	-0.129751	0.12839	-1.0106	0.312209	0.407793		BLASTED
		g10315.t1	+	oxygen-dependent coproporphyrinogen-III chloroplastic	94.5594	104.819	105.063	115.523	116.172	108.316	2805.23	0.160374	0.0756659	2.1195	0.0340479	0.0591868		NO-BLAST
Protoporphyrinogen/Coproporphyrinogen III Oxidase	PPOX	g7074.t1	+	Protoporphyrinogen oxidase chloroplastic	64.8289	72.8442	60.9116	62.7633	61.7648	61.7593	2405.45	-0.0906659	0.0832765	-1.08873	0.276272	0.367222		BLASTED
Uroporphyrinogen Decarboxylase	hemE	g552.t1	-	Uroporphyrinogen decarboxylase chloroplastic	32.3093	33.3893	34.7737	45.8071	44.111	44.9727	1073.82	0.422643	0.0815957	5.17972	2.2222e-07	8.46886e-07		BLASTED
		g1569.t1	+	uroporphyrinogen decarboxylase	9.27855	7.92176	12.0681	11.5491	15.5915	14.6009	329.76	0.511677	0.173573	2.9479	0.0031994	0.00691123		BLASTED
		g8174.t1	+	Uroporphyrinogen decarboxylase chloroplastic	106.455	120.353	114.456	144.125	130.738	132.463	3415.35	0.25477	0.0776335	3.28171	0.00103181	0.00244483		BLASTED
Porphobilinogen Synthase	hemB	g2181.t1	+	delta-aminolevulinic acid dehydratase chloroplastic-like	70.2394	79.6034	80.7209	115.164	110.41	112.021	2618.61	0.549665	0.0784462	7.00691	2.43644e-12	1.45969e-11		BLASTED
Uroporphyrinogen-III Synthase	hemD	g7177.t1	+	uroporphyrinogen-III chloroplastic	17.9155	22.8253	21.3777	30.6752	29.5304	30.8984	586.711	0.553482	0.113209	4.88904	1.01329e-06	3.5738e-06		BLASTED
		g7177.t2	+	uroporphyrinogen-III chloroplastic														BLASTED
Hydroxymethylbilane Synthase	hemC	g4163.t1	-	Porphobilinogen chloroplastic	43.9233	50.4114	49.5682	30.1673	31.0662	32.1599	983.211	-0.622671	0.0916589	-6.79335	1.09562e-11	6.2401e-11		BLASTED
Magnesium Chelatase Subunit H	chlH	g2717.t1	+	magnesium-chelatase subunit chloroplastic	83.3863	102.861	101.411	147.529	138.203	122.489	11363.1	0.505113	0.0994744	5.07781	3.81805e-07	1.41347e-06		BLASTED
		g2054.t1	-	magnesium chelatase subunit H	72.7927	78.8358	66.9073	185.987	171.328	152.915	12977.3	1.22366	0.0913004	13.4026	5.83929e-41	1.28464e-39	HL	BLASTED
Magnesium Chelatase Subunit D	chlD	g1236.t1	-	magnesium-chelatase subunit chloroplastic	38.1421	45.9206	44.9596	64.5179	58.3799	59.7753	2775.22	0.501118	0.0899417	5.57159	2.52431e-08	1.05287e-07		BLASTED
Magnesium Chelatase Subunit I	chlI	g2785.t1	+	magnesium chelatase subunit of protochlorophyllide reductase (chloroplast)	42.8685	42.5803	43.7768	47.1444	48.6177	50.1287	1325.63	0.174751	0.0759997	2.29936	0.0214845	0.0390152		BLASTED
Magnesium-Protoporphyrin O-Methyltransferase	bchM	g2528.t1	+	magnesium protoporphyrin IX chloroplastic-like	55.0559	63.8873	55.7444	63.0654	61.6403	64.4929	1452.67	0.116483	0.0861244	1.3525	0.176216	0.251199		BLASTED
Magnesium-Protoporphyrin IX Monomethyl Ester (Oxidative) Cyclase	CRD1	g8510.t1	-	magnesium-protoporphyrin IX monomethyl ester [oxidative] chloroplastic	313.517	364.082	340.616	312.256	288.277	298.79	8904.78	-0.179347	0.0755205	-2.37481	0.0175582	0.0324584		BLASTED
Light-Independent Protochlorophyllide Reductase Subunit L	chlL	chlL-chl.t1	-	ATP-binding subunit of protochlorophyllide reductase (chloroplast)	1.20725	1.02518	1.30469	1.06181	0.44866	0.690518	17.965	-0.772891	0.499376	-1.54771	0.121691	0.182903		BLASTED
Light-Independent Protochlorophyllide Reductase Subunit N	chlN	chlN-chl.t1	-	subunit of protochlorophyllide reductase (chloroplast)	0.277225	0.776096	0.650561	0.835979	0.280985	0.494234	15.8192	-0.135292	0.591484	-0.228733	0.819077	0.871382		BLASTED
Light-Independent Protochlorophyllide Reductase Subunit B	chlB	chlB-chl.t1	-	subunit of protochlorophyllide reductase (chloroplast)	0.0953276	0	0.247252	0.111791	0.0644136	0.0991369	3.67502	-0.426507	1.12854	-0.377928	0.705484	0.778665		BLASTED
Chlorophyll/Bacteriochlorophyll a Synthase	chlG	g2937.t1	+	chlorophyll chloroplastic	63.302	68.5232	66.0223	76.6383	73.0819	73.3133	1979	0.172589	0.0723902	2.38415	0.0171186	0.0317529		BLASTED
Chlorophyllide a Oxygenase	CAO	g5283.t1	+	chlorophyllide a chloroplastic	16.0334	13.3916	17.3716	14.6536	19.3845	19.3627	834.979	0.191538	0.134067	1.42868	0.153097	0.222626		BLASTED
		g9069.t1	-	chlorophyllide a chloroplastic	45.5854	46.1745	50.1266	9.95823	10.0995	11.1581	1140.32	-2.18882	0.0918642	-23.8267	1.76649e-125	2.17989e-123	LL	NO-BLAST
Chlorophyll(Ide) b Reductase	NOL	g3259.t1	+	chlorophyll(ide) b reductase chloroplastic	36.3338	34.3079	40.6421	38.6712	38.9939	37.2645	853.04	0.0443017	0.096149	0.460761	0.64497	0.727156		BLASTED
		g312.t1	+	probable chlorophyll(ide) b reductase chloroplastic	30.9988	27.3844	29.1343	64.2474	60.2023	61.3609	1224.76	1.08232	0.0852715	12.6926	6.50085e-37	1.2598e-35	HL	BLASTED
		g9809.t1	-	chlorophyll(ide) b reductase chloroplastic isoform X1	61.2707	56.0775	55.1782	65.5243	65.4661	68.5656	1433.42	0.209062	0.0803957	2.60042	0.00931102	0.0182714		NO-BLAST
7-Hydroxymethyl Chlorophyll a Reductase	HCAR	g9788.t1	+	7-hydroxymethyl chlorophyll a chloroplastic	41.7486	43.6426	38.1511	62.7044	61.0553	57.5067	1670.91	0.555442	0.0834818	6.65345	2.86308e-11	1.58199e-10		NO-BLAST
Divinyl Chlorophyllide a 8-Vinyl-Reductase	DVR	g6701.t1	+	divinyl chlorophyllide a 8-vinyl- chloroplastic	24.5663	27.1031	26.9207	13.3964	14.7022	15.1381	602.612	-0.857782	0.102991	-8.32874	8.17052e-17	6.7476e-16		BLASTED
Magnesium Dechelatase	SGR	g6672.t1	-	STAY-GREEN chloroplastic-like	18.3462	15.1064	22.8504	27.3674	37.0001	33.7726	830.456	0.800671	0.152484	5.25085	1.51399e-07	5.8831e-07		BLASTED
Chlorophyllase I	Chlase	g5337.t1	-	chlorophyllase I	47.9617	39.8466	47.7366	53.0217	57.1922	54.7184	4917.03	0.282746	0.0865361	3.26737	0.00108552	0.00256417		BLASTED
		g6657.t1	+	chlorophyllase I	14.9192	16.0885	15.8453	17.345	18.3479	18.8592	596.015	0.221927	0.0985825	2.25118	0.0243742	0.0437156		BLASTED
Pheophorbide a Oxygenase	PAO	g3736.t1	+	pheophorbide a oxygenase	15.9352	13.6397	15.7487	36.0214	37.5194	38.3156	1081.16	1.29944	0.091762	14.1609	1.59848e-45	4.03796e-44	HL	BLASTED
Carotenoid biosynthesis					FPKM
Description	Abbreviations	Gene name in C. vulgaris	Strand	Description Blast2go	C_v_LL_1	C_v_LL_2	C_v_LL_3	C_v_HL_1	C_v_HL_2	C_v_HL_3	baseMean	log2FoldChange	lfcSE	stat	pvalue	padj	Upregulated in	BLAST result in C. vulgaris UTEX 395
Zeta-Carotene Desaturase	ZDS	g9775.t1	-	Zeta-carotene chloroplastic chromoplastic	23.7872	26.5076	23.2294	87.9175	78.8187	73.9245	2139.18	1.71256	0.093219	18.3714	2.22519e-75	1.16535e-73	HL	NO-BLAST
15-Cis-Phytoene Synthase	crtB	g2543.t1	+	phytoene synthase chloroplastic	77.6501	84.4635	74.2452	103.405	94.2537	93.6947	2340.07	0.302041	0.0816694	3.69834	0.000217017	0.000569934		BLASTED
15-Cis-Phytoene Desaturase	PDS	g6600.t1	-	15-cis-phytoene chloroplastic chromoplastic	79.3865	88.9802	77.977	221.3	196.654	191.675	5479.34	1.30783	0.0846147	15.4564	6.83606e-54	2.1273e-52	HL	BLASTED
Lycopene Beta-Cyclase	lcyB	g1130.t1	-	lycopene beta chloroplastic chromoplastic	34.648	33.1211	33.9218	73.4063	67.4622	68.2672	1946.29	1.03791	0.0750463	13.8303	1.67404e-43	3.99388e-42	HL	BLASTED
Lycopene Epsilon-Cyclase	lcyE	g5897.t1	-	lycopene epsilon chloroplastic	11.8288	12.6144	14.2263	10.3765	10.4998	9.81537	422.206	-0.333082	0.118566	-2.80925	0.00496575	0.0103099		BLASTED
Prolycopene Isomerase	crtISO	g10585.t1	-	carotene isomerase	15.782	18.9029	16.077	39.4975	35.26	32.5744	1115.05	1.08278	0.107359	10.0856	6.39901e-24	7.59113e-23	HL	NO-BLAST
Carotene Epsilon-Monooxygenase	LUT1	g2969.t1	-	carotene epsilon- chloroplastic	45.7987	54.5485	47.1045	69.2668	62.457	64.9564	2299.02	0.415919	0.0891012	4.66794	3.04238e-06	1.01344e-05		BLASTED
Zeaxanthin Epoxidase	ZEP	g9297.t1	-	Zeaxanthin chloroplastic	87.1603	89.7713	96.0558	52.2397	53.2903	56.2703	3274.07	-0.75532	0.0722549	-10.4535	1.41152e-25	1.80191e-24		NO-BLAST
		g7598.t1	+	monooxygenase	26.6758	30.3047	26.6329	41.0214	42.7116	42.9395	856.612	0.604243	0.0928481	6.50786	7.62269e-11	4.05536e-10		BLASTED
Violaxanthin De-Epoxidase	VDE	g7391.t1	+	Violaxanthin de- chloroplastic	143.233	151.602	131.066	328.101	262.401	270.872	6951.76	1.01597	0.0980917	10.3573	3.87551e-25	4.86068e-24	HL	BLASTED
Zeta-Carotene Isomerase	Z-ISO	g10591.t1	-	15-cis-zeta-carotene chloroplastic	101.557	114.787	102.048	136.554	116.278	105.395	4827.36	0.170012	0.100921	1.68461	0.0920647	0.143685		NO-BLAST
Beta-Carotene 3-Hydroxylase	crtZ	g8453.t1	-	beta-carotene 3-hydroxylase chloroplastic-like	17.1166	20.4702	22.3989	49.6056	42.8738	43.0225	714.422	1.17171	0.121063	9.67848	3.72195e-22	4.12372e-21	HL	BLASTED
Beta-Ring Hydroxylase	LUT5	g5535.t1	-	LUTEIN DEFICIENT chloroplastic	12.8122	13.7664	12.4786	54.2123	46.237	46.3898	1343.59	1.91114	0.0981858	19.4646	2.19359e-84	1.38532e-82	HL	BLASTED
Neoxanthin Synthase	NXS	g5367.t1	-	ABA DEFICIENT chloroplastic-like isoform X3	7.57188	5.93533	5.81903	4.1438	4.57631	4.63717	73.4163	-0.528019	0.240027	-2.19983	0.0278189	0.0493986		BLASTED
Chloroplast alternative electron transport pathways					FPKM
Description	Abbreviations	Gene name in C. vulgaris	Strand	Description Blast2go	C_v_LL_1	C_v_LL_2	C_v_LL_3	C_v_HL_1	C_v_HL_2	C_v_HL_3	baseMean	log2FoldChange	lfcSE	stat	pvalue	padj	Upregulated in	BLAST result in C. vulgaris UTEX 395
Plastid alternative oxidase	PTOX1	g6516.t1	-	Ubiquinol oxidase chloroplastic chromoplastic	48.2447	52.946	46.2748	58.6533	53.9672	54.4809	1779.32	0.18062	0.0831384	2.17253	0.0298161	0.0526143		BLASTED
	PTOX2	g6516.t1	-	Ubiquinol oxidase chloroplastic chromoplastic	48.2447	52.946	46.2748	58.6533	53.9672	54.4809	1779.32	0.18062	0.0831384	2.17253	0.0298161	0.0526143		BLASTED
Thylakoid transmembrane protein involved in cyclic electron flow	PGRL1	g7642.t1	+	PGR5 chloroplastic	90.1911	96.1133	88.2668	136.33	121.106	124.58	4837.29	0.476034	0.0745268	6.38742	1.68708e-10	8.66626e-10		BLASTED
Proton gradient regulation protein	PGR5	g4605.t1	+	PROTON GRADIENT REGULATION chloroplastic	65.431	60.4972	60.4172	100.992	82.329	89.8102	721.943	0.544529	0.108493	5.01904	5.19312e-07	1.89187e-06		BLASTED
Type-II calcium-dependent NADH dehydrogenase	NDA2	g1441.t1	-	external alternative NAD(P)H-ubiquinone oxidoreductase mitochondrial-like	65.2942	71.0455	58.0087	54.7955	49.1493	49.5846	2481.95	-0.340253	0.0926932	-3.67074	0.000241847	0.000630669		BLASTED
		g8388.t1	+	external alternative NAD(P)H-ubiquinone oxidoreductase mitochondrial	12.0655	12.8195	14.4135	9.9612	11.3495	11.836	820.407	-0.244309	0.107774	-2.26686	0.0233985	0.0421346		BLASTED
NPQ					FPKM
Description	Abbreviations	Gene name in C. vulgaris	Strand	Description Blast2go	C_v_LL_1	C_v_LL_2	C_v_LL_3	C_v_HL_1	C_v_HL_2	C_v_HL_3	baseMean	log2FoldChange	lfcSE	stat	pvalue	padj	Upregulated in	BLAST result in C. vulgaris UTEX 395
Photosystem II Subunit S	PSBS	g6210.t1	-	photosystem II 22 kDa chloroplastic	253.166	297.234	235.321	979.502	841.583	843.067	10319.1	1.76223	0.0993624	17.7353	2.23755e-70	1.05825e-68		BLASTED
Light-Harvesting Complex Stress Response	LHCSR	g8851new	+	fucoxanthin chlorophyll a c	167.227	162.887	169.934	185.027	179.116	184.828	3149.99	0.133107	0.063648	2.09129	0.0365017	0.0630094		BLASTED
Rubisco					FPKM
Description	Abbreviations	Gene name in C. vulgaris	Strand	Description Blast2go	C_v_LL_1	C_v_LL_2	C_v_LL_3	C_v_HL_1	C_v_HL_2	C_v_HL_3	baseMean	log2FoldChange	lfcSE	stat	pvalue	padj	Upregulated in	BLAST result in C. vulgaris UTEX 395
Rubisco large subunit		rbcL-chl.t1	+	ribulose-1,5-bisphosphate carboxylase oxygenase large subunit (chloroplast)	24.7656	34.5385	32.0878	28.7226	18.0827	22.4914	890.221	-0.405231	0.164243	-2.46727	0.0136147	0.0257836		BLASTED
Rubisco activase	RCA1	g10592.t1	-	Ribulose bisphosphate carboxylase oxygenase chloroplastic	169.064	172.19	170.18	198.926	181.986	183.456	14011	0.141728	0.0624339	2.27005	0.0232045	0.0418063		NO-BLAST
		g10040.t1	+	Ribulose bisphosphate carboxylase oxygenase chloroplastic	144.402	155.497	142.952	107.285	98.8503	102.842	3683.89	-0.520305	0.0709585	-7.33253	2.25848e-13	1.4713e-12		NO-BLAST
Rubisco activase-like protein	RCA2	g8560.t1	+	ribulose bisphosphate carboxylase oxygenase chloroplastic	30.7964	34.8185	28.3434	43.5068	42.9381	44.0683	1238.36	0.477258	0.0935184	5.10336	3.33682e-07	1.2426e-06		BLASTED
Ribulose-1,5-bisphosphate carboxylase/oxygenase small subunit 1, chloroplast precursor	RBCS1	g10103.t1	-	ribulose-bisphosphate carboxylase small chain	429.441	433.408	492.508	216.192	222.982	244.805	4296.09	-0.987462	0.08373	-11.7934	4.22093e-32	6.99319e-31		NO-BLAST
Ribulose-1,5-bisphosphate carboxylase/oxygenase small subunit 2	RBCS2	g10102.t1	+	ribulose-bisphosphate carboxylase small chain	1309.31	1424.22	1523.98	783.026	881.319	911.581	14395.4	-0.724678	0.0841626	-8.61045	7.27739e-18	6.4041e-17		NO-BLAST
Rubisco large subunit N-methyltransferase	RBCMT1	g7063.t1	-	fructose-bisphosphate aldolase-lysine N- chloroplastic	22.3636	21.0842	19.8759	39.3195	42.6965	40.4175	1065.86	0.954994	0.0891449	10.7128	8.86164e-27	1.20276e-25		BLASTED
Oxidative phosphorylation					FPKM
Description	Abbreviations	Gene name in C. vulgaris	Strand	Description Blast2go	C_v_LL_1	C_v_LL_2	C_v_LL_3	C_v_HL_1	C_v_HL_2	C_v_HL_3	baseMean	log2FoldChange	lfcSE	stat	pvalue	padj	Upregulated in	BLAST result in C. vulgaris UTEX 395
NADH-ubiquinone oxidoreductasesubunit 1	ND1	nad1-mit.t1	+	NADH dehydrogenase subunit 1 (mitochondrion)	0.539451	0.281904	0.60631	0.253046	0.255158	0.280504	7.76453	-0.886045	0.705121	-1.25659	0.208903	0.291158		BLASTED
NADH-ubiquinone oxidoreductase subunit 2	ND2	ndhB-mit.t1	-	NADH dehydrogenase subunit 2 (mitochondrion)	0.773213	0.785678	0.891328	0.30225	0.377336	0.357382	7.67084	-1.21903	0.701047	-1.73886	0.0820587	0.130092		BLASTED
NADH-ubiquinone oxidoreductase subunit 4	ND4	nad4-mit.t1	-	NADH dehydrogenase subunit (mitochondrion)	0	0.316616	0	0	0.122818	0	0.685339	-0.885777	2.82985	-0.313012	0.754271	0.816481		BLASTED
NADH:ubiquinone oxidoreductase subunit 5	ND5	ndhF-mit.t1	-	NADH dehydrogenase subunit 5 (mitochondrion)	0	0.314271	0.103988	0.14105	0	0.125084	1.07534	-0.8026	2.09329	-0.383416	0.701411	0.775366		BLASTED
		nad5-mit.t1	-	NADH dehydrogenase subunit 5 (mitochondrion)	0.213651	0.186082	0.123144	0.250549	0.0962437	0.0740628	2.50432	-0.383191	1.21837	-0.314512	0.753132	0.81533		BLASTED
NADH dehydrogenase (ubiquinone) Fe-S protein 1	NDUFS1	g887.t1	+	NADH dehydrogenase [ubiquinone] iron-sulfur mitochondrial	90.1413	85.5516	91.3749	100.72	104.081	104.653	4891.59	0.212234	0.0629033	3.37397	0.000740937	0.00179942		BLASTED
NADH dehydrogenase (ubiquinone) Fe-S protein 2	NDUFS2	ndhH-mit.t1	+	NADH dehydrogenase subunit 7 (mitochondrion)	0.255708	0.501102	0.110539	0.749675	0.561548	0.132963	3.41673	0.809644	1.13669	0.712281	0.476291	0.574417		BLASTED
NADH dehydrogenase (ubiquinone) Fe-S protein 3	NDUFS3	ndhJ-mit.t1	+	NADH dehydrogenase subunit 9 (mitochondrion)	0.811874	0.530332	1.7548	0.476044	0.137147	0.844316	2.12035	-1.29937	1.40162	-0.927052	0.353899	0.450933		BLASTED
NADH dehydrogenase (ubiquinone) Fe-S protein 4	NDUFS4	g2728.t1	-	NADH dehydrogenase [ubiquinone] iron-sulfur mitochondrial	177.08	162.902	180.116	185.986	184.347	191.166	2001.56	0.108175	0.0742823	1.45627	0.145319	0.213135		BLASTED
NADH dehydrogenase (ubiquinone) Fe-S protein 5	NDUFS5	g4687.t1	-	NADH dehydrogenase [ubiquinone] iron-sulfur 5-B-like	211.493	261.454	208.471	170.424	143.662	166.752	1082.18	-0.505749	0.114921	-4.40083	1.07837e-05	3.35577e-05		BLASTED
NADH dehydrogenase (ubiquinone) Fe-S protein 6	NDUFS6	g3365.t1	-	NADH dehydrogenase [ubiquinone] iron-sulfur mitochondrial-like	177.176	186.59	195.869	147.541	145.955	148.99	1714.53	-0.340023	0.0754303	-4.50778	6.551e-06	2.09507e-05		BLASTED
NADH dehydrogenase (ubiquinone) Fe-S protein 7	NDUFS7	g835.t1	+	NADH dehydrogenase [ubiquinone] iron-sulfur mitochondrial-like	367.602	362.54	345.05	461.154	431.034	437.013	3721.89	0.305362	0.0671644	4.54649	5.45474e-06	1.75915e-05		BLASTED
NADH dehydrogenase (ubiquinone) Fe-S protein 8	NDUFS8	g6625.t1	+	NADH dehydrogenase [ubiquinone] iron-sulfur 8- mitochondrial	181.263	191.612	189.547	219.097	191.043	198.156	3338.29	0.111373	0.0767157	1.45176	0.146568	0.214556		BLASTED
NADH dehydrogenase (ubiquinone) flavoprotein 1	NDUFV1	g4435.t1	+	NADH dehydrogenase [ubiquinone] flavo mitochondrial	219.434	231.88	207.817	385.482	340.706	320.329	9191.29	0.667031	0.0847916	7.86671	3.64079e-15	2.69569e-14		BLASTED
		g10721.t1	-	NADH dehydrogenase [ubiquinone] flavo mitochondrial	12.375	34.6859	29.2764	90.6352	100.304	121.558	653.188	2.03472	0.436836	4.65787	3.195e-06	1.06098e-05		NO-BLAST
NADH dehydrogenase (ubiquinone) flavoprotein 2	NDUFV2	g923.t1	-	NADH dehydrogenase [ubiquinone] flavo mitochondrial	152.83	166.051	148.399	182.569	160.944	163.158	3355.33	0.116228	0.0811234	1.43274	0.151933	0.221158		BLASTED
NADH dehydrogenase (ubiquinone) 1 alpha subcomplex subunit 2	NDUFA2	g9666.t1	+	NADH dehydrogenase [ubiquinone] 1 alpha subcomplex subunit 2-like	226.414	246.035	198.637	208.214	166.525	176.754	1522.53	-0.285289	0.111039	-2.56927	0.0101914	0.0198432		NO-BLAST
NADH:ubiquinone oxidoreductase 18 kDa subunit	NDUFA5	g9012.t1	-	probable NADH dehydrogenase [ubiquinone] 1 alpha subcomplex subunit mitochondrial	64.549	68.6159	72.8785	61.7094	64.4084	64.8351	748.527	-0.109189	0.093901	-1.16281	0.244908	0.331945		NO-BLAST
NADH dehydrogenase (ubiquinone) 1 alpha subcomplex subunit 6	NDUFA6	g4620.t1	-	NADH dehydrogenase [ubiquinone] 1 alpha subcomplex subunit 6	121.539	142.319	124.67	92.6509	92.0729	90.8584	1035.74	-0.492858	0.0916821	-5.37572	7.62755e-08	3.05e-07		BLASTED
NADH dehydrogenase (ubiquinone) 1 alpha subcomplex subunit 8	NDUFA8	g742.t1	-	NADH dehydrogenase [ubiquinone] 1 alpha subcomplex subunit 8-B-like	204.374	255.172	209.631	129.447	122.536	123.238	1264.17	-0.833789	0.102135	-8.16363	3.25099e-16	2.58347e-15		BLASTED
NADH dehydrogenase (ubiquinone) 1 alpha subcomplex subunit 9	NDUFA9	g1558.t1	-	NADH dehydrogenase [ubiquinone] 1 alpha subcomplex subunit mitochondrial	61.4508	47.5116	64.5495	50.8548	61.434	62.8841	1676.06	0.0132808	0.123966	0.107132	0.914684	0.940362		BLASTED
NADH dehydrogenase (ubiquinone) 1 alpha/beta subcomplex 1	NDUFAB1	g1590.t1	-	hypothetical protein CHLNCDRAFT_140343	166.143	188.458	170.801	153.137	152.1	158.639	5457.62	-0.17931	0.0716232	-2.50352	0.0122964	0.0235278		BLASTED
NADH dehydrogenase (ubiquinone) 1 beta subcomplex subunit 3	NDUFB3	g5926.t1	-	probable ran guanine nucleotide release factor	26.7344	33.5342	25.3826	20.3881	19.0621	20.1271	334.675	-0.521708	0.139703	-3.7344	0.000188163	0.000498056		BLASTED
NADH dehydrogenase (ubiquinone) 1 beta subcomplex subunit 7	NDUFB7	g5028.t1	+	NADH-ubiquinone oxidoreductase B18 subunit family	150.248	160.308	140.562	120.758	109.093	117.563	734.219	-0.380093	0.098798	-3.84717	0.000119488	0.000324849		BLASTED
NADH dehydrogenase (ubiquinone) 1 beta subcomplex subunit 9	NDUFB9	g8339.t1	-	NADH dehydrogenase [ubiquinone] 1 beta subcomplex subunit 9	285.659	346.484	282.328	237.846	204.959	228.434	1993.21	-0.447432	0.101994	-4.38684	1.15009e-05	3.56036e-05		BLASTED
NADH dehydrogenase (ubiquinone) 1 beta subcomplex subunit 10	NDUFB10	g2156.t1	+	NADH dehydrogenase [ubiquinone] 1 beta subcomplex subunit 10-A-like	614.113	583.766	599.282	596.582	544.501	548.646	4301.8	-0.0904394	0.0684193	-1.32184	0.186221	0.263409		BLASTED
NADH dehydrogenase (ubiquinone) 1 alpha subcomplex subunit 12	NDUFA12	g8177.t1	+	probable NADH dehydrogenase [ubiquinone] 1 alpha subcomplex subunit 12	163.682	185.367	158.757	144.922	136.264	132.371	1597.8	-0.295141	0.087932	-3.35647	0.00078945	0.00190847		BLASTED
NADH dehydrogenase (ubiquinone) 1 alpha subcomplex subunit 13	NDUFA13	g5574.t1	+	NADH dehydrogenase [ubiquinone] 1 alpha subcomplex subunit 13-B	214.518	217.66	232.623	187.199	185.477	180.517	2012.98	-0.265744	0.0723447	-3.6733	0.000239435	0.000624684		BLASTED
succinate dehydrogenase (ubiquinone) flavoprotein subunit	SDHA	g499.t1	+	Succinate dehydrogenase [ubiquinone] flavo subunit mitochondrial	96.2799	95.8338	97.8415	184.009	169.069	163.586	5858.14	0.832768	0.0691125	12.0495	1.95238e-33	3.38077e-32		BLASTED
succinate dehydrogenase (ubiquinone) iron-sulfur subunit	SDHB	g280.t1	+	Succinate dehydrogenase [ubiquinone] iron-sulfur mitochondrial	170.406	192.528	165.927	349.213	315.567	309.44	4845.83	0.881955	0.0837914	10.5256	6.58363e-26	8.53646e-25		BLASTED
Succinate dehydrogenase subunit b560	SDHC, SDH3	g10434.t1	+	succinate dehydrogenase subunit b560	324.02	393.519	332.505	355.482	317.195	329.378	4251.32	-0.0675307	0.0910271	-0.741875	0.458163	0.556367		NO-BLAST
succinate dehydrogenase (ubiquinone) membrane anchor subunit	SDHD, SDH4	g10349.t1	-	Succinate dehydrogenase [ubiquinone] cytochrome b small mitochondrial	333.927	336.277	313.972	335.135	303.203	317.756	2596.96	-0.0433502	0.0739924	-0.585874	0.55796	0.651257		NO-BLAST
ubiquinol-cytochrome c reductase iron-sulfur subunit	UQCRFS1	g3830.t1	+	cytochrome b-c1 complex subunit Rieske- mitochondrial-like	369.372	391.17	356.132	302.878	283.41	287.893	6163.5	-0.353449	0.0674094	-5.24332	1.57717e-07	6.1106e-07		BLASTED
ubiquinol-cytochrome c reductase cytochrome b subunit	CYTB	cob-mit.t1	+	apocytochrome b (mitochondrion)	0.217953	0.142371	0.37687	0.191695	0.110454	0.226662	4.39094	-0.587393	0.94103	-0.624203	0.532494	0.627468		BLASTED
ubiquinol-cytochrome c reductase cytochrome c1 subunit	CYC1	g10722.t1	+	cytochrome c1- heme mitochondrial	27.8703	46.0677	45.1534	36.6625	55.9643	58.9761	422.172	0.35394	0.205329	1.72377	0.0847488	0.133646		NO-BLAST
		g4434.t1	-	Cytochrome c1- heme mitochondrial	243.063	269.474	239.276	298.364	281.334	290.295	5530.61	0.210827	0.0718725	2.93334	0.00335332	0.00720313		BLASTED
ubiquinol-cytochrome c reductase subunit 6	QCR6	g6828.t1	+	cytochrome b-c1 complex subunit 6-like	338.899	375.778	339.128	220.34	235.11	263.185	1444.03	-0.551235	0.0929122	-5.93286	3e-09	1.35887e-08		BLASTED
ubiquinol-cytochrome c reductase subunit 7	QCR7	g3500.t1	-	cytochrome b-c1 complex subunit 7-2	314.827	328.133	320.544	267.038	259.491	264.418	2572.87	-0.2853	0.0651752	-4.37743	1.20089e-05	3.70908e-05		BLASTED
cytochrome c oxidase subunit 1	COX1	cox1-mit.t1	-	cytochrome c oxidase subunit 1 (mitochondrion)	0.786838	0.607429	1.45332	0.96467	0.966677	1.19022	31.5409	0.0991095	0.400102	0.247711	0.804358	0.858494		BLASTED
cytochrome c oxidase subunit 6b	COX6B	g9206.t1	+	cytochrome c oxidase subunit 6b-1-like	1.76221	2.30222	2.28532	3.24743	3.4021	2.22533	22.8582	0.504128	0.422933	1.19198	0.233269	0.318744		NO-BLAST
heme o synthase	COX10	g7575.t1	-	Protoheme IX mitochondrial	15.1484	14.2284	15.9502	15.7907	18.2417	17.8473	556.631	0.197622	0.108383	1.82336	0.0682484	0.110436		BLASTED
cytochrome c oxidase assembly protein subunit 11	COX11	g1904.t1	-	cytochrome c oxidase assembly mitochondrial	35.05	42.707	32.1585	64.0876	65.879	63.4539	801.412	0.822799	0.112794	7.29468	2.99373e-13	1.93766e-12		BLASTED
cytochrome c oxidase assembly protein subunit 15	COX15	g7499.t1	-	cytochrome c oxidase assembly COX15	12.6392	9.83633	12.0516	32.0199	35.7247	33.9927	851.654	1.55526	0.109934	14.1471	1.94588e-45	4.8925e-44		BLASTED
Cytochrome c oxidase assembly protein subunit 17	COX17	g683.t1	-	cytochrome c oxidase copper chaperone 1	22.4372	26.2274	24.3758	29.0819	33.2146	43.5974	229.083	0.536365	0.175265	3.0603	0.00221113	0.00492504		BLASTED
F-type H+-transporting ATPase subunit alpha	ATPeF1A	atpA-mit.t1	+	ATP synthase F1 subunit alpha (mitochondrion)	0.532376	0.397439	0.591783	0.579725	0.334036	0.355918	13.8719	-0.32081	0.535951	-0.598581	0.549452	0.643655		BLASTED
F-type H+-transporting ATPase subunit beta	ATPeF1B	g1519.t1	-	ATP synthase subunit mitochondrial	417.331	459.392	420.455	311.658	277.777	274.055	13152.1	-0.587373	0.0763715	-7.691	1.45988e-14	1.03659e-13		BLASTED
F-type H+-transporting ATPase subunit delta	ATPeF1D	g5613.t1	-	ATP synthase subunit delta mitochondrial-like	258.246	298.103	281.306	191.784	177.071	192.698	3403.57	-0.578189	0.0797263	-7.25217	4.10138e-13	2.6241e-12		BLASTED
F-type H+-transporting ATPase subunit epsilon	ATPeF1E	g4778.t1	-	ATP synthase subunit mitochondrial	623.139	700.865	620.06	672.644	597.677	607.688	3425.28	-0.0503009	0.0823321	-0.610951	0.541232	0.635879		BLASTED
F-type H+-transporting ATPase subunit gamma	ATPeF1G	g9547.t1	+	ATP synthase subunit mitochondrial	249.682	251.142	268.522	187.408	189.638	192.114	5125.34	-0.435153	0.0634362	-6.85969	6.90089e-12	3.99999e-11		NO-BLAST
F-type H+-transporting ATPase subunit O	ATPeF0O	g578.t1	-	ATP synthase subunit mitochondrial	434.779	490.134	418.845	327.796	292.706	287.607	5739.75	-0.565529	0.0855967	-6.6069	3.92449e-11	2.14201e-10		BLASTED
F-type H+-transporting ATPase subunit d	ATPeF0D	g865.t1	-	ATP synthase subunit mitochondrial-like	280.714	299.868	284.354	228.811	233.121	238.703	3352.72	-0.3032	0.0655805	-4.62332	3.77638e-06	1.24059e-05		BLASTED
F-type H+-transporting ATPase subunit g	ATPeFG	g8168.t1	+	hydrogen-transporting ATP rotational mechanism	161.595	157.657	168.012	102.064	105.549	106.586	1166	-0.633059	0.0793472	-7.97834	1.48311e-15	1.13007e-14		BLASTED
Alternative oxidase	AOX1	g4347.t1	-	alternative mitochondrial-like	143.818	159.857	160.323	281.389	272.32	266.934	5442.38	0.822672	0.0705463	11.6614	2.00607e-31	3.22413e-30		BLASTED
	AOX2	g4347.t1	-	alternative mitochondrial-like	143.818	159.857	160.323	281.389	272.32	266.934	5442.38	0.822672	0.0705463	11.6614	2.00607e-31	3.22413e-30		BLASTED
Glycolysis and gluconeogenesis					FPKM
Description	Abbreviations	Gene name in C. vulgaris	Strand	Description Blast2go	C_v_LL_1	C_v_LL_2	C_v_LL_3	C_v_HL_1	C_v_HL_2	C_v_HL_3	baseMean	log2FoldChange	lfcSE	stat	pvalue	padj	Upregulated in	BLAST result in C. vulgaris UTEX 395
Glyceraldehyde 3-phosphate dehydrogenase	GAPDH	g223.t1	-	major facilitator transporter	0.113814	0.173473	0.2132	0.111225	0.10254	0.098635	8.09861	-0.689619	0.683258	-1.00931	0.312826	0.408428		BLASTED
		g8925.t1	-	type I glyceraldehyde-3-phosphate dehydrogenase	1573.64	1803.44	1553.16	1102.34	929.355	988.399	31275.8	-0.707247	0.0876815	-8.06609	7.25824e-16	5.64261e-15		NO-BLAST
		g3524.t1	-	glyceraldehyde-3-phosphate dehydrogenase chloroplastic-like	83.5424	92.8959	86.0523	55.381	46.7069	50.8738	1900.29	-0.783115	0.0891018	-8.78899	1.50912e-18	1.38715e-17		BLASTED
Hexokinase	HK	g1762.t1	-	hexokinase-2-like isoform X2	8.99666	9.17568	9.73003	12.0016	12.4294	12.9386	737.653	0.420384	0.0926243	4.5386	5.663e-06	1.82139e-05		BLASTED
Glucokinase	glk	g5259.t1	+	glucokinase	98.4949	103.635	91.7927	76.0033	73.753	77.9964	2119	-0.368023	0.0770022	-4.77939	1.75831e-06	6.04264e-06		BLASTED
6-phosphofructokinase 1	pfkA	g362.t1	-	phosphofructokinase family	364.698	380.154	344.585	335.383	289.322	284.006	11418.7	-0.261991	0.0823337	-3.18206	0.00146231	0.0033668		BLASTED
		g3278.t1	+	phosphofructokinase family	0.191029	0	0.0825789	0.168015	0.19362	0.297994	3.69298	1.2005	1.10364	1.08776	0.276699	0.367608		BLASTED
		g3998.t1	-	phosphofructokinase family	72.5893	89.315	73.4815	48.7286	44.7475	49.0077	2383.68	-0.724848	0.0968799	-7.48192	7.32433e-14	4.97368e-13		BLASTED
		g3998.t2	-	phosphofructokinase family														BLASTED
		g5910.t1	-	phosphofructokinase family	257.366	285.354	239.927	237.966	205.315	206.299	8451.34	-0.269062	0.0894457	-3.0081	0.00262887	0.00577997		BLASTED
Pyruvate kinase	PK	g2308.t1	+	Pyruvate kinase	23.3802	26.2268	22.8987	18.7036	18.0315	17.8321	1082.61	-0.408512	0.0885679	-4.61241	3.98021e-06	1.30279e-05		BLASTED
		g2878.t1	+	Pyruvate kinase	13.3187	15.5337	14.4369	13.8895	16.6186	15.5603	1099.29	0.0961203	0.10087	0.952911	0.340635	0.437604		BLASTED
		g6475.t1	+	plastidial pyruvate kinase 2-like	85.0358	92.4983	85.6435	75.9197	70.5418	70.9444	3445.53	-0.276078	0.0713047	-3.87181	0.000108029	0.000295642		BLASTED
		g2889.t1	-	pyruvate kinase	68.5979	80.3053	71.8412	55.2798	47.3672	48.4521	2947.23	-0.548171	0.0910826	-6.0184	1.76152e-09	8.24398e-09		BLASTED
		g6026.t1	-	Pyruvate kinase isozyme chloroplastic	60.8593	50.2472	68.0464	62.1709	66.981	72.1883	5765.86	0.167732	0.108138	1.5511	0.120878	0.181936		BLASTED
		g7944.t1	-	Pyruvate cytosolic isozyme	34.3945	38.7266	36.1299	39.8179	34.3293	35.0162	1311.71	-0.00347703	0.092457	-0.037607	0.970001	0.977008		BLASTED
Diphosphate-dependent phosphofructokinase	pfp	g6649.t1	+	pyrophosphate--fructose 6-phosphate 1-phosphotransferase subunit beta	109.247	123.081	123.93	73.84	73.6677	72.8931	3899.42	-0.692581	0.0738224	-9.38172	6.49069e-21	6.69396e-20		BLASTED
		g6650.t1	+	pyrophosphate--fructose 6-phosphate 1-phosphotransferase subunit beta-like	49.0024	60.5673	54.9559	46.2442	42.1565	37.7597	1705.14	-0.382439	0.104914	-3.64527	0.000267111	0.000691681		BLASTED
Phosphoglycerate kinase	PGK	g3225.t1	+	Phosphoglycerate cytosolic	338.013	348.234	324.413	252.067	222.043	216.387	7998.93	-0.550113	0.0773258	-7.11423	1.12541e-12	6.97198e-12		BLASTED
		g3661.t1	-	Phosphoglycerate chloroplastic	66.6646	81.2415	76.7877	22.7352	25.1358	24.2741	1603.04	-1.63424	0.0965067	-16.9339	2.52842e-64	1.02434e-62		BLASTED
Fructose-bisphosphate aldolase, class I	ALDO	g1374.t1	-	fructose-bisphosphate aldolase cytoplasmic isozyme	45.1491	53.1655	47.5416	63.1084	54.6674	56.4281	1493.76	0.255276	0.0948849	2.69038	0.00713715	0.014317		BLASTED
		g10705.t1	+	fructose-bisphosphate aldolase cytoplasmic isozyme	38.5488	43.9607	47.1215	42.927	58.4295	48.1323	1302.69	0.210394	0.123783	1.69969	0.089189	0.139806		NO-BLAST
		g2570.t1	-	probable fructose-bisphosphate aldolase chloroplastic	856.002	934.449	926.461	680.73	701.253	691.091	21129	-0.390007	0.0618093	-6.30984	2.79328e-10	1.40792e-09		BLASTED
		g9790.t1	-	fructose-bisphosphate cytoplasmic isozyme 1	350.414	424.855	354.158	122.29	118.038	129.978	6283.8	-1.60922	0.090066	-17.8671	2.12757e-71	1.0289e-69		NO-BLAST
Enolase	ENO	g9540.t1	-	enolase	397.077	433.628	412.97	242.827	211.263	223.358	12007	-0.877194	0.0743297	-11.8014	3.83894e-32	6.38002e-31		NO-BLAST
Aldose 1-epimerase	galM	g5349.t1	-	Aldose 1-epimerase	99.7909	110.915	95.9426	121.214	111.238	111.643	2650.84	0.166558	0.0819237	2.03309	0.0420438	0.0715912		BLASTED
Glucose-6-phosphate 1-epimerase		g3815.t1	+	glucose-6-phosphate 1-epimerase	56.1288	60.3368	61.1084	69.3146	80.6179	81.5101	1375.77	0.384993	0.0922345	4.17407	2.99205e-05	8.81279e-05		BLASTED
		g10611.t1	+	glucose-6-phosphate 1-epimerase	80.0015	76.5109	80.0505	70.0159	66.9248	66.4068	1822.72	-0.220279	0.0715029	-3.0807	0.00206513	0.00462382		NO-BLAST
		g3967.t1	-	glucose-6-phosphate 1-epimerase	38.4888	42.1849	38.4357	25.7687	28.8517	28.0476	824.301	-0.519534	0.0944088	-5.50303	3.73323e-08	1.53387e-07		BLASTED
Triosephosphate isomerase (TIM)	TPI	g9016.t1	-	triosephosphate cytosolic-like	405.552	450.426	404.451	241.672	219.869	226.597	5737.75	-0.873863	0.0745528	-11.7214	9.90222e-32	1.61566e-30		NO-BLAST
		g4561.t1	-	triosephosphate chloroplastic	32.871	37.4744	35.4629	17.6484	20.0321	20.24	546.907	-0.861656	0.10932	-7.88195	3.2232e-15	2.39476e-14		BLASTED
Glucose-6-phosphate isomerase	GPI	g4329.t1	+	Glucose-6-phosphate cytosolic	43.495	50.4274	46.3268	41.7565	40.5009	39.2414	2000.48	-0.20596	0.0811255	-2.53878	0.0111241	0.0214877		BLASTED
		g4329.t2	+	Glucose-6-phosphate cytosolic														BLASTED
		g3314.t1	-	glucose-6-phosphate cytosolic	27.9801	26.8653	27.3482	19.9312	20.5579	20.0415	960.134	-0.439751	0.0818242	-5.37434	7.68658e-08	3.06891e-07		BLASTED
Phosphoglucomutase	pgm	g1983.t1	+	chloroplastic	187.15	197.215	186.1	155.405	140.97	138.141	7251.96	-0.393153	0.0708396	-5.54991	2.8582e-08	1.18661e-07		BLASTED
Fructose-1,6-bisphosphatase I	FBP	g8765.t1	-	Fructose-1,6- chloroplastic	99.5461	114.784	105.238	96.5204	88.934	94.9404	2939.76	-0.189422	0.0795411	-2.38144	0.0172453	0.0319451		NO-BLAST
		g8895.t1	+	fructose-1,6- cytosolic-like	67.6718	80.5615	68.7314	37.4231	32.5507	34.6511	1295.04	-1.05551	0.099806	-10.5756	3.86737e-26	5.06961e-25		NO-BLAST
2,3-bisphosphoglycerate-independent phosphoglycerate mutase	gpmI	g8973.t1	-	2,3-bisphosphoglycerate-independent phosphoglycerate mutase	347.219	420.176	356.348	390.304	343.269	344.846	14224.9	-0.059402	0.0909682	-0.652998	0.513758	0.609874		NO-BLAST
		g8966.t1	+	2,3-bisphosphoglycerate-independent phosphoglycerate mutase	34.4738	39.7436	33.1193	52.7582	48.9197	49.6338	1785.13	0.496785	0.0896734	5.53993	3.02586e-08	1.25427e-07		NO-BLAST
Probable phosphoglycerate mutase	gpmB	g4905.t1	-	bifunctional RNase H acid phosphatase	19.9233	20.8879	21.316	24.9996	29.0618	28.541	549.137	0.416486	0.107965	3.85758	0.000114514	0.000312512		BLASTED
		g7532.t1	+	phosphoglycerate mutase 4	8.84104	5.66191	8.04336	9.35146	10.5423	10.5164	173.193	0.425038	0.185651	2.28944	0.0220538	0.0399611		BLASTED
Phosphoglucomutase / phosphopentomutase	PGM2	g629.t1	-	phosphoglucomutase-2	8.13679	8.93192	7.71124	9.11858	8.4708	7.78598	787.472	0.0365257	0.102447	0.356531	0.721443	0.791414		BLASTED
TCA + glyoxylate					FPKM
Description	Abbreviations	Gene name in C. vulgaris	Strand	Description Blast2go	C_v_LL_1	C_v_LL_2	C_v_LL_3	C_v_HL_1	C_v_HL_2	C_v_HL_3	baseMean	log2FoldChange	lfcSE	stat	pvalue	padj	Upregulated in	BLAST result in C. vulgaris UTEX 395
Malate Dehydrogenase	MDH2	g1635.t1	+	Malate glyoxysomal	109.872	105.7	113.723	124.293	120.041	125.212	2822.37	0.164283	0.0677273	2.42566	0.0152806	0.0286405		BLASTED
	MDH3	g9160.t1	+	malate dehydrogenase	160.203	173.769	160.055	146.72	135.163	135.706	3490.71	-0.242979	0.0724999	-3.35144	0.000803929	0.00194086		NO-BLAST
	MDH4	g4174.t1	+	malate mitochondrial	323.573	301.475	356.535	244.452	259.204	261.567	7014.06	-0.359454	0.0787602	-4.56391	5.02106e-06	1.6227e-05		BLASTED
	MDH1	g5770.t1	-	malate chloroplastic-like	92.5271	109.237	92.356	78.599	74.0148	75.4837	2236.69	-0.366274	0.0875241	-4.18483	2.85377e-05	8.44255e-05		BLASTED
	MDH5	g5791.t1	+	malate dehydrogenase [NADP] chloroplastic	581.286	555.906	605.208	407.441	405.614	413.617	14962.9	-0.506639	0.0601713	-8.41995	3.76655e-17	3.17407e-16		BLASTED
Isocitrate Dehydrogenase (Nad+)	IDH3	g2872.t1	+	isocitrate dehydrogenase [NAD] catalytic subunit mitochondrial-like	62.7238	72.2507	63.6635	50.5732	44.1231	43.0329	1456.34	-0.529537	0.0961938	-5.50489	3.69394e-08	1.5183e-07		BLASTED
Isocitrate Dehydrogenase	IDH1	g3593.t1	-	isocitrate NADP-dependent	146.245	170.875	153.99	164.959	146.887	150.489	4932.3	-0.02744	0.0828481	-0.331209	0.740487	0.804936		BLASTED
Pyruvate Dehydrogenase E1 Component Alpha Subunit	PDHA	g4311.t1	-	Pyruvate dehydrogenase E1 component subunit mitochondrial	168.837	180.049	165.842	123.013	123.146	121.187	4127.03	-0.485761	0.0651079	-7.46086	8.59583e-14	5.78589e-13		BLASTED
		g9488.t1	+	pyruvate dehydrogenase E1 component subunit alpha- chloroplastic-like	266.92	289.505	264.417	224.215	205.091	211.02	7329.66	-0.358709	0.0698653	-5.1343	2.832e-07	1.0657e-06		NO-BLAST
Pyruvate Dehydrogenase E1 Component Beta Subunit	PDHB	g1705.t1	-	pyruvate dehydrogenase E1 component subunit beta- mitochondrial-like	146.548	166.072	144.367	96.7599	91.5651	92.4953	3057.02	-0.702423	0.079111	-8.87895	6.74931e-19	6.33397e-18		BLASTED
		g7465.t1	+	pyruvate dehydrogenase E1 component subunit beta- chloroplastic-like	89.5875	92.3768	90.8192	71.3431	69.0345	66.5546	2093.73	-0.398579	0.0695045	-5.73457	9.77595e-09	4.2472e-08		BLASTED
2-Oxoglutarate Dehydrogenase E1 Component	OGDH	g2760.t1	+	2-oxoglutarate mitochondrial-like	145.996	151.145	140.575	187.76	165.316	161.287	11435.6	0.232596	0.0769452	3.02288	0.00250383	0.00553109		BLASTED
Succinate Dehydrogenase (Ubiquinone) Flavoprotein Subunit	SDHA	g499.t1	+	Succinate dehydrogenase [ubiquinone] flavo subunit mitochondrial	96.2799	95.8338	97.8415	184.009	169.069	163.586	5858.14	0.832768	0.0691125	12.0495	1.95238e-33	3.38077e-32		BLASTED
Succinate Dehydrogenase (Ubiquinone) Iron-Sulfur Subunit	SDHB	g280.t1	+	Succinate dehydrogenase [ubiquinone] iron-sulfur mitochondrial	170.406	192.528	165.927	349.213	315.567	309.44	4845.83	0.881955	0.0837914	10.5256	6.58363e-26	8.53646e-25		BLASTED
Dihydrolipoamide Dehydrogenase	DLD	g2561.t1	+	Dihydrolipoyl dehydrogenase mitochondrial	251.153	277.11	245.016	220.993	192.698	186.196	7863.1	-0.366546	0.0859333	-4.26547	1.99482e-05	6.00573e-05		BLASTED
		g1708.t1	-	Dihydrolipoyl dehydrogenase	86.3461	87.5785	92.4196	66.0841	67.8308	68.0436	3139.46	-0.399208	0.0660077	-6.04791	1.46738e-09	6.9126e-09		BLASTED
Pyruvate Dehydrogenase E2 Component (Dihydrolipoamide Acetyltransferase)	DLAT	g3442.t1	+	dihydrolipoyllysine-residue acetyltransferase component of pyruvate dehydrogenase mitochondrial	37.6012	37.8738	38.7312	31.3315	30.6118	30.3323	1545.25	-0.308574	0.0718309	-4.29583	1.74038e-05	5.27221e-05		BLASTED
		g5680.t1	-	dihydrolipoyllysine-residue acetyltransferase component 1 of pyruvate dehydrogenase mitochondrial isoform X1	24.5765	25.2833	25.8459	16.2741	13.0237	13.4174	711.187	-0.835688	0.109142	-7.65691	1.90465e-14	1.34528e-13		BLASTED
2-Oxoglutarate Dehydrogenase E2 Component (Dihydrolipoamide Succinyltransferase)	DLST	g7147.t1	+	dihydrolipoyllysine-residue acetyltransferase component 5 of pyruvate dehydrogenase chloroplastic-like	32.6396	37.8655	35.2811	19.4666	17.2255	18.2221	922.083	-0.950769	0.0975413	-9.74735	1.89353e-22	2.13316e-21		BLASTED
Phosphoenolpyruvate Carboxykinase (Atp)	E4.1.1.49	g6027.t1	-	dihydrolipoyllysine-residue succinyltransferase component of 2-oxoglutarate dehydrogenase complex mitochondrial-like isoform X1	121.607	125.004	114.055	106.568	93.3426	100.231	3583.99	-0.266589	0.0777233	-3.42997	0.000603648	0.00148846		BLASTED
		g5175.t1	+	phosphoenolpyruvate carboxykinase [ATP]-like	29.518	33.4684	28.187	26.9335	25.0009	26.244	1255.55	-0.221832	0.0919029	-2.41377	0.0157886	0.0294845		BLASTED
Isocitrate Lyase	aceA	g5714.t1	-	phosphoenolpyruvate carboxykinase [ATP]-like	392.522	427.986	378.994	486.59	378.467	384.073	18524.4	0.0582675	0.101663	0.573143	0.566548	0.658703		BLASTED
Malate Synthase	aceB, glcB	g5328.t1	-	malate synthase A	61.2569	54.8712	49.3625	361.003	286.841	284.507	7078.73	2.49409	0.110539	22.563	1.00202e-112	9.96084e-111		BLASTED
		g5577.t1	-	malate synthase A	98.572	98.8032	98.625	125.013	123.83	119.581	4268.65	0.315962	0.0603573	5.23487	1.65105e-07	6.38534e-07		BLASTED
Citrate Synthase	CS	g870.t1	-	citrate glyoxysomal	110.23	110.052	108.241	110.375	93.2065	99.7317	3757.78	-0.117379	0.0791536	-1.48293	0.138094	0.20365		BLASTED
		g1304.t1	-	citrate (Si)-synthase	119.581	127.021	103.766	397.348	298.929	294.252	11517.5	1.4994	0.118951	12.6052	1.97594e-36	3.748e-35		BLASTED
		g8948.t1	-	citrate mitochondrial	72.1083	80.9755	75.0527	48.3619	44.7012	45.2481	1983.22	-0.723177	0.0792861	-9.1211	7.43635e-20	7.31104e-19		NO-BLAST
Atp Citrate (Pro-S)-Lyase	ACLY	g7302.t1	-	ATP-citrate synthase beta chain 1	167.147	194.783	163.864	146.037	124.554	129.399	6745.13	-0.39494	0.0919049	-4.29726	1.72919e-05	5.24398e-05		BLASTED
		g1158.t1	+	ATP-citrate synthase alpha chain 1	93.0445	99.9492	88.3441	124.524	105.061	106.462	3089.8	0.255621	0.0899172	2.84285	0.00447127	0.00936472		BLASTED
Fumarate Hydratase, Class Ii	E4.2.1.2B	g6213.t1	+	fumarate mitochondrial isoform X1	86.5334	93.5728	87.9339	79.399	74.8729	78.3193	2849.27	-0.205473	0.069806	-2.94349	0.00324537	0.00699784		BLASTED
Aconitate Hydratase	ACO	g1559.t1	+	Aconitate mitochondrial	249.18	248.56	253.773	187.484	167.091	160.185	11672.4	-0.546381	0.0740266	-7.38088	1.57252e-13	1.03702e-12		BLASTED
Succinyl-Coa Synthetase Alpha Subunit	LSC1	g1523.t1	-	succinyl- ligase [ADP-forming] subunit alpha- mitochondrial	55.6574	62.1064	60.0438	55.7487	50.7114	48.8788	1287.3	-0.196025	0.088404	-2.21738	0.0265972	0.0474162		BLASTED
Succinyl-Coa Synthetase Beta Subunit	LSC2	g1427.t1	+	Succinyl- ligase [ADP-forming] subunit mitochondrial	225.771	260.599	211.315	175.521	154.392	151.734	5737.45	-0.53469	0.0950671	-5.62434	1.86216e-08	7.86475e-08		BLASTED
Piruvate Carboxylase	PC	g6158.t1	-	biotin carboxylase chloroplastic	153.806	162.496	164.694	124.844	123.889	124.729	5559.15	-0.365209	0.0613725	-5.95069	2.67014e-09	1.22455e-08		BLASTED
Carbon fixation metabolism					FPKM
Description	Abbreviations	Gene name in C. vulgaris	Strand	Description Blast2go	C_v_LL_1	C_v_LL_2	C_v_LL_3	C_v_HL_1	C_v_HL_2	C_v_HL_3	baseMean	log2FoldChange	lfcSE	stat	pvalue	padj	Upregulated in	BLAST result in C. vulgaris UTEX 395
Malate Dehydrogenase	mdh	g1635.t1	+	Malate glyoxysomal	109.872	105.7	113.723	124.293	120.041	125.212	2822.37	0.164283	0.0677273	2.42566	0.0152806	0.0286405		BLASTED
Malate Dehydrogenase	MDH1	g9160.t1	+	malate dehydrogenase	160.203	173.769	160.055	146.72	135.163	135.706	3490.71	-0.242979	0.0724999	-3.35144	0.000803929	0.00194086		NO-BLAST
Malate Dehydrogenase	MDH2	g4174.t1	+	malate mitochondrial	323.573	301.475	356.535	244.452	259.204	261.567	7014.06	-0.359454	0.0787602	-4.56391	5.02106e-06	1.6227e-05		BLASTED
		g5770.t1	-	malate chloroplastic-like	92.5271	109.237	92.356	78.599	74.0148	75.4837	2236.69	-0.366274	0.0875241	-4.18483	2.85377e-05	8.44255e-05		BLASTED
Malate Dehydrogenase (Oxaloacetate-Decarboxylating)(NADP+)	E1.1.1.40	g412.t1	+	NADP-dependent malic enzyme	24.6022	22.9409	24.5938	34.2247	30.4633	30.9582	1031.07	0.401723	0.0894277	4.49216	7.05059e-06	2.24681e-05		BLASTED
		g6140.t1	-	NADP-dependent malic enzyme	23.5483	23.1858	26.405	23.8876	26.0692	26.9685	1070.64	0.0723501	0.0934636	0.774099	0.438872	0.536949		BLASTED
Malate Dehydrogenase (NADP+)	E1.1.1.82	g5791.t1	+	Malate dehydrogenase [NADP] chloroplastic	581.286	555.906	605.208	407.441	405.614	413.617	14962.9	-0.506639	0.0601713	-8.41995	3.76655e-17	3.17407e-16		BLASTED
Glyceraldehyde 3-Phosphate Dehydrogenase	GAPDH	g223.t1	-	major facilitator transporter	0.113814	0.173473	0.2132	0.111225	0.10254	0.098635	8.09861	-0.689619	0.683258	-1.00931	0.312826	0.408428		BLASTED
		g8925.t1	-	type I glyceraldehyde-3-phosphate dehydrogenase	1573.64	1803.44	1553.16	1102.34	929.355	988.399	31275.8	-0.707247	0.0876815	-8.06609	7.25824e-16	5.64261e-15		NO-BLAST
		g3524.t1	-	glyceraldehyde-3-phosphate dehydrogenase chloroplastic-like	83.5424	92.8959	86.0523	55.381	46.7069	50.8738	1900.29	-0.783115	0.0891018	-8.78899	1.50912e-18	1.38715e-17		BLASTED
Transketolase	E2.2.1.1	g621.t1	+	chloroplastic	195.301	205.681	207.008	124.142	129.886	132.933	8337.58	-0.651539	0.0625876	-10.41	2.23156e-25	2.83527e-24		BLASTED
Alanine Transaminase	GPT	g5785.t1	-	alanine aminotransferase 2	188.595	208.377	180.642	400.025	329.314	330.499	9795.75	0.875632	0.0942407	9.29145	1.52204e-20	1.53867e-19		BLASTED
Phosphoribulokinase	PRK	g7999.t1	+	chloroplastic-like	101.166	129.464	110.587	84.6611	84.3994	86.3768	2833.27	-0.416717	0.0947051	-4.40015	1.08176e-05	3.36534e-05		BLASTED
Phosphoglycerate Kinase	PGK	g3225.t1	+	Phosphoglycerate cytosolic	338.013	348.234	324.413	252.067	222.043	216.387	7998.93	-0.550113	0.0773258	-7.11423	1.12541e-12	6.97198e-12		BLASTED
		g3661.t1	-	Phosphoglycerate chloroplastic	66.6646	81.2415	76.7877	22.7352	25.1358	24.2741	1603.04	-1.63424	0.0965067	-16.9339	2.52842e-64	1.02434e-62		BLASTED
Pyruvate, Orthophosphate Dikinase	ppdK	g5044.t1	+	phosphate chloroplastic	229.237	221.513	216.318	441.365	398.127	398.022	20703.9	0.891358	0.0677298	13.1605	1.48106e-39	3.13006e-38		BLASTED
Sedoheptulose-Bisphosphatase	E3.1.3.37	g5810.t1	+	Sedoheptulose-1,7- chloroplastic	170.64	174.969	172.488	110.413	113.928	109.696	3838.17	-0.631846	0.0613226	-10.3036	6.78435e-25	8.39133e-24		BLASTED
		g1164.t1	+	Sedoheptulose-1,7- chloroplastic	9.04874	10.3768	11.561	11.3189	11.7021	13.0699	252.165	0.215873	0.148228	1.45635	0.145295	0.213128		BLASTED
Phosphoenolpyruvate Carboxylase	ppc	g3928.t1	-	phosphoenolpyruvate carboxylase 2	167	203.486	159.942	113.504	100.105	95.4451	9467.62	-0.779286	0.103054	-7.56194	3.97111e-14	2.74743e-13		BLASTED
		g4635.t1	-	phosphoenolpyruvate carboxylase 4	55.9848	51.0843	61.3499	51.0191	49.7801	49.9877	4205.56	-0.160852	0.0805436	-1.99708	0.0458169	0.0772618		BLASTED
Ribulose-Bisphosphate Carboxylase Large Chain	rbcL	rbcL-chl.t1	+	ribulose-1,5-bisphosphate carboxylase oxygenase large subunit (chloroplast)	24.7656	34.5385	32.0878	28.7226	18.0827	22.4914	890.221	-0.405231	0.164243	-2.46727	0.0136147	0.0257836		BLASTED
Ribulose-Bisphosphate Carboxylase Small Chain	rbcS	g10102.t1	+	ribulose-bisphosphate carboxylase small chain	1309.31	1424.22	1523.98	783.026	881.319	911.581	14395.4	-0.724678	0.0841626	-8.61045	7.27739e-18	6.4041e-17		NO-BLAST
		g10103.t1	-	ribulose-bisphosphate carboxylase small chain	429.441	433.408	492.508	216.192	222.982	244.805	4296.09	-0.987462	0.08373	-11.7934	4.22093e-32	6.99319e-31		NO-BLAST
Phosphoenolpyruvate Carboxykinase (ATP)	E4.1.1.49	g5175.t1	+	phosphoenolpyruvate carboxykinase [ATP]-like	29.518	33.4684	28.187	26.9335	25.0009	26.244	1255.55	-0.221832	0.0919029	-2.41377	0.0157886	0.0294845		BLASTED
		g5714.t1	-	phosphoenolpyruvate carboxykinase [ATP]-like	392.522	427.986	378.994	486.59	378.467	384.073	18524.4	0.0582675	0.101663	0.573143	0.566548	0.658703		BLASTED
Fructose-Bisphosphate Aldolase, Class I	ALDO	g1374.t1	-	fructose-bisphosphate aldolase cytoplasmic isozyme	45.1491	53.1655	47.5416	63.1084	54.6674	56.4281	1493.76	0.255276	0.0948849	2.69038	0.00713715	0.014317		BLASTED
		g10705.t1	+	fructose-bisphosphate aldolase cytoplasmic isozyme	38.5488	43.9607	47.1215	42.927	58.4295	48.1323	1302.69	0.210394	0.123783	1.69969	0.089189	0.139806		NO-BLAST
		g2570.t1	-	probable fructose-bisphosphate aldolase chloroplastic	856.002	934.449	926.461	680.73	701.253	691.091	21129	-0.390007	0.0618093	-6.30984	2.79328e-10	1.40792e-09		BLASTED
Ribulose-Phosphate 3-Epimerase	rpe	g678.t1	-	carbohydrate kinase	16.1542	13.0271	18.1959	16.2099	18.863	18.9213	920.273	0.186959	0.126118	1.48241	0.138231	0.203796		BLASTED
		g6497.t1	+	ribulose-phosphate 3- chloroplastic	289.063	315.667	282.183	266.016	262.402	259.091	5222.83	-0.170784	0.0686034	-2.48945	0.0127943	0.0243588		BLASTED
Triosephosphate Isomerase (TIM)	TPI	g9016.t1	-	triosephosphate cytosolic-like	405.552	450.426	404.451	241.672	219.869	226.597	5737.75	-0.873863	0.0745528	-11.7214	9.90222e-32	1.61566e-30		NO-BLAST
		g4561.t1	-	triosephosphate chloroplastic	32.871	37.4744	35.4629	17.6484	20.0321	20.24	546.907	-0.861656	0.10932	-7.88195	3.2232e-15	2.39476e-14		BLASTED
Ribose 5-Phosphate Isomerase A	rpiA	g6358.t1	+	probable ribose-5-phosphate isomerase chloroplastic	9.32916	12.188	11.8433	2.56198	2.87261	3.8071	136.355	-1.85979	0.20972	-8.86798	7.44843e-19	6.97178e-18		BLASTED
		g10579.t1	-	probable ribose-5-phosphate isomerase chloroplastic	18.9083	17.7637	16.2951	21.7112	21.8718	23.3568	746.626	0.338077	0.0981767	3.44356	0.000574113	0.00142217		NO-BLAST
Fructose-1,6-Bisphosphatase I	FBP	g8765.t1	-	Fructose-1,6- chloroplastic	99.5461	114.784	105.238	96.5204	88.934	94.9404	2939.76	-0.189422	0.0795411	-2.38144	0.0172453	0.0319451		NO-BLAST
Glyceraldehyde-3-Phosphate Dehydrogenase (NADP+) (Phosphorylating)	GAPA	g9980.t1	+	Glyceraldehyde-3-phosphate dehydrogenase chloroplastic	363.608	384.445	417.324	491.857	463.066	473.978	12289	0.293672	0.0716584	4.09822	4.16346e-05	0.000120158		NO-BLAST
Glutamate--Glyoxylate Aminotransferase	GGAT	g7537.t1	+	glutamate--glyoxylate aminotransferase 2	280.615	275.735	291.098	316.62	283.642	280.001	11341.1	0.0542112	0.0708553	0.765097	0.444214	0.542125		BLASTED
Aspartate Aminotransferase, Mitochondrial	GOT2	g1363.t1	+	aspartate cytoplasmic	321.39	355.297	298.714	293.224	244.649	243.978	8303.59	-0.319417	0.095531	-3.3436	0.000827002	0.00199208		BLASTED
Aspartate Aminotransferase, Cytoplasmic	GOT1	g1363.t1	+	aspartate cytoplasmic	321.39	355.297	298.714	293.224	244.649	243.978	8303.59	-0.319417	0.095531	-3.3436	0.000827002	0.00199208		BLASTED
Malate Dehydrogenase (Decarboxylating)		g9021.t1	+	NAD-dependent malic enzyme 59 kDa mitochondrial-like	17.3827	20.4486	17.9991	11.3415	11.1781	11.0899	664.138	-0.729555	0.101849	-7.1631	7.88754e-13	4.94053e-12		NO-BLAST
Meiosis					FPKM
Description	Abbreviations	Gene name in C. vulgaris	Strand	Description Blast2go	C_v_LL_1	C_v_LL_2	C_v_LL_3	C_v_HL_1	C_v_HL_2	C_v_HL_3	baseMean	log2FoldChange	lfcSE	stat	pvalue	padj	Upregulated in	BLAST result in C. vulgaris UTEX 395
Rad51-like protein	DMC1*	g269.t1	-	meiotic recombination DMC1 homolog	0.288239	0.439329	0.290736	0.112673	0.535605	0.399676	8.12844	0.138254	0.740345	0.186743	0.851862	0.895405		BLASTED
DNA-binding HORMA family protein	HOP1*	g2063.t1	-	HORMA domain-containing 1	0.471505	0.692993	0.713386	0.898522	1.38392	1.59363	36.8998	1.05913	0.366715	2.88817	0.00387496	0.00821353		BLASTED
Predicted protein	HOP2*	g1434.t1	-	homologous-pairing 2 homolog	4.57797	4.29873	3.95797	0.335537	0.700841	0.371945	37.6299	-3.02022	0.404394	-7.46851	8.11078e-14	5.47656e-13		BLASTED
Predicted protein	MER3*	g6036.t1	+	probable ATP-dependent DNA helicase HFM1	35.7305	34.4629	38.2697	27.9028	28.5701	28.6176	2730.3	-0.350761	0.0712011	-4.92634	8.37839e-07	2.9864e-06		BLASTED
GAJ-like protein, partial	MND1*	g5361.t1	-	meiotic nuclear division 1 homolog	36.0177	41.6552	32.9265	27.9567	29.1999	31.6235	510.516	-0.312496	0.120174	-2.60036	0.00931269	0.0182714		BLASTED
Predicted protein, partial	MSH4*	g3446.t1	-	DNA mismatch repair MSH4	0.166065	0.12053	0.159527	0.346214	0.386506	0.326213	15.4149	1.24388	0.517336	2.40439	0.0161996	0.0301994		BLASTED
Gametolysin	mmp1	g3347.t1	-	expressed protein	0	0	0	0.031474	0.0816083	0.0279113	0.992797	3.25028	2.17386	1.49517	0.134871	0.199583		BLASTED
Gamete-specific protein	HAP2	g3658.t1	+	male gamete fusion factor	38.2235	40.4016	35.8702	47.3838	43.5922	43.0844	3121.41	0.227754	0.0773937	2.9428	0.00325261	0.00701205		BLASTED
Pentose phosphate pathway					FPKM
Description	Abbreviations	Gene name in C. vulgaris	Strand	Description Blast2go	C_v_LL_1	C_v_LL_2	C_v_LL_3	C_v_HL_1	C_v_HL_2	C_v_HL_3	baseMean	log2FoldChange	lfcSE	stat	pvalue	padj	Upregulated in	BLAST result in C. vulgaris UTEX 395
6-phosphogluconate dehydrogenase	PGD	g1144.t1	-	6-phosphogluconate decarboxylating chloroplastic	244,2779897	264.811	241.575	164.76	149.28	149.326	8011.58	-0.696448	0.0725366	-9.60133	7.89e-22	8.55e-21		BLASTED
glucose-6-phosphate 1-dehydrogenase	G6PD	g743.t1	-	glucose-6-phosphate 1- chloroplastic-like	96,9368834	100.931	97.8002	54.8364	49.2631	49.4749	3131.94	-0.947148	0.072494	-13.0652	5.21e-39	1.07e-37		BLASTED
		g8909.t1	+	glucose-6-phosphate 1- cytoplasmic isoform	77,236855	100.418	79.1207	60.6637	52.4523	53.8292	2574.28	-0.621481	0.110199	-5.63961	1.7e-08	7.24e-08		NO-BLAST
transketolase	TKT	g621.t1	-	chloroplastic	195,3006823	205.681	207.008	124.142	129.886	132.933	8337.58	-0.651539	0.0625876	-10.41	2.23e-25	2.84e-24		BLASTED
transaldolase	TAL	g3918.t1	-	probable transaldolase	224,9389818	258.279	216.198	252.506	229.458	226.765	6916.18	0.0192855	0.0857956	0.224784	0.822147	0.873859		BLASTED
6-phosphofructokinase 1	pfkA, PFK	g362.t1	+	phosphofructokinase family	364,6982088	380.154	344.585	335.383	289.322	284.006	11418.7	-0.261991	0.0823337	-3.18206	0.00146231	0.0033668		BLASTED
		g3998.t1	-	phosphofructokinase family	72,58928064	89.315	73.4815	48.7286	44.7475	49.0077	2383.68	-0.724848	0.0968799	-7.48192	7.32e-14	4.97e-13		BLASTED
		g5910.t1	-	phosphofructokinase family	257,3655028	285.354	239.927	237.966	205.315	206.299	8451.34	-0.269062	0.0894457	-3.0081	0.00262887	0.00577997		BLASTED
diphosphate-dependent phosphofructokinase	pfp	g6650.t1	+	pyrophosphate--fructose 6-phosphate 1-phosphotransferase subunit beta-like	49,00236519	60.5673	54.9559	46.2442	42.1565	37.7597	1705.14	-0.382439	0.104914	-3.64527	0.000267111	0.000691681		BLASTED
ribose-phosphate pyrophosphokinase	PRPS	g7474.t1	+	Ribose-phosphate pyrophosphokinase 1	71,3902232	67.5154	69.4497	67.47	65.8571	65.6374	1972.13	-0.0677752	0.0692806	-0.978272	0.32794	0.424526		BLASTED
fructose-bisphosphate aldolase, class I	ALDO	g1374.t1	+	fructose-bisphosphate aldolase cytoplasmic isozyme	45,14907528	53.1655	47.5416	63.1084	54.6674	56.4281	1493.76	0.255276	0.0948849	2.69038	0.00713715	0.014317		BLASTED
		g2570.t1	-	probable fructose-bisphosphate aldolase chloroplastic	856,001723	934.449	926.461	680.73	701.253	691.091	21129	-0.390007	0.0618093	-6.30984	2.79e-10	1.41e-09		BLASTED
		g7500.t1	-	fructose-bisphosphate cytoplasmic isozyme 1	15,83488822	18.116	18.4859	17.3631	15.1731	17.0724	431.128	-0.0884438	0.120627	-0.733199	0.463437	0.561755		BLASTED
ribulose-phosphate 3-epimerase	rpe	g678.t1	+	carbohydrate kinase	16,15420104	13.0271	18.1959	16.2099	18.863	18.9213	920.273	0.186959	0.126118	1.48241	0.138231	0.203796		BLASTED
		g6497.t1	+	ribulose-phosphate 3- chloroplastic	289,0633207	315.667	282.183	266.016	262.402	259.091	5222.83	-0.170784	0.0686034	-2.48945	0.0127943	0.0243588		BLASTED
ribose 5-phosphate isomerase A	rpiA	g6358.t1	+	probable ribose-5-phosphate isomerase chloroplastic	9,329164652	12.188	11.8433	2.56198	2.87261	3.8071	136.355	-1.85979	0.20972	-8.86798	7.45e-19	6.97e-18		BLASTED
glucose-6-phosphate isomerase	GPI	g3314.t1	-	glucose-6-phosphate cytosolic	27,98013883	26.8653	27.3482	19.9312	20.5579	20.0415	960.134	-0.439751	0.0818242	-5.37434	7.69e-08	3.07e-07		BLASTED
		g4329.t1	+	Glucose-6-phosphate cytosolic	43,49498976	50.4274	46.3268	41.7565	40.5009	39.2414	2000.48	-0.20596	0.0811255	-2.53878	0.0111241	0.0214877		BLASTED
phosphoglucomutase	pgm	g629.t1	+	phosphoglucomutase-2	8,136790068	8.93192	7.71124	9.11858	8.4708	7.78598	787.472	0.0365257	0.102447	0.356532	0.721443	0.791414		BLASTED
		g1983.t1	+	chloroplastic	187,1499379	197.215	186.1	155.405	140.97	138.141	7251.96	-0.393153	0.0708396	-5.54991	2.86e-08	1.19e-07		BLASTED
fructose-1,6-bisphosphatase I	FBP	g1164.t1	-	Sedoheptulose-1,7- chloroplastic	9,048744959	10.3768	11.561	11.3189	11.7021	13.0699	252.165	0.215873	0.148228	1.45635	0.145295	0.213128		BLASTED
		g8765.t1	+	Fructose-1,6- chloroplastic	99,54610542	114.784	105.238	96.5204	88.934	94.9404	2939.76	-0.189422	0.0795411	-2.38144	0.0172453	0.0319451		NO-BLAST
		g8895.t1	-	fructose-1,6- cytosolic-like	67,67176854	80.5615	68.7314	37.4231	32.5507	34.6511	1295.04	-1.05551	0.099806	-10.5756	3.87e-26	5.07e-25		NO-BLAST
6-phosphogluconolactonase	PGLS	g2263.t1	-	probable 6-phosphogluconolactonase chloroplastic	138,8028125	113.655	149.804	136.922	145.369	145.231	3698.87	0.086947	0.100163	0.86806	0.385362	0.483097		BLASTED

## Sheet: Table S9
Table S9. Identification of key genes involved in lipid biosynthesis and degradation in Chlorella vulgaris 211/11P.
Carbon sources for de novo fatty acid synthesis					FPKM
Description	Abbreviations	Gene name in C. vulgaris	Strand	Description Blast2go	C_v_LL_1	C_v_LL_2	C_v_LL_3	C_v_HL_1	C_v_HL_2	C_v_HL_3	baseMean	log2FoldChange	lfcSE	stat	pvalue	padj	Upregulated in	BLAST result in C. vulgaris UTEX 395
Acetyl CoA Synthase	ACS1	g2176.t1	-	acetyl-coenzyme A chloroplastic glyoxysomal-like	202.699	215.017	184.429	651.015	522.129	528.424	17749.8	1.49873	0.0985665	15.2053	3.26253e-52	9.67584e-51	HL	BLASTED
	ACS2	g2145.t1	-	acetyl-coenzyme A chloroplastic glyoxysomal isoform X1	54.8644	56.0808	54.1962	84.481	73.9977	71.3744	3264.04	0.476181	0.0816922	5.82896	5.57742e-09	2.4723e-08		BLASTED
Biotin Acetyl-CoA Ligase	BPL	g4888.t1	+	biotin-- ligase 2-like	19.9613	16.2918	19.3543	18.6863	20.0272	19.363	496.176	0.061424	0.114473	0.536581	0.591557	0.681579		BLASTED
	KAS3	g2168.t1	-	3-oxoacyl-[acyl-carrier- ] mitochondrial	31.2722	23.1082	28.8109	31.2384	32.5209	31.6756	954.254	0.195609	0.113195	1.72806	0.0839767	0.132658		BLASTED
Dihydroxyacetone Kinase	DAK1	g10353.t1	-	3,4-dihydroxy-2-butanone kinase	11.1581	10.516	11.2307	11.6203	11.6282	12.239	465.66	0.105145	0.105282	0.998702	0.317939	0.413745		NO-BLAST
Fatty acid biosynthesis					FPKM
Description	Abbreviations	Gene name in C. vulgaris	Strand	Description Blast2go	C_v_LL_1	C_v_LL_2	C_v_LL_3	C_v_HL_1	C_v_HL_2	C_v_HL_3	baseMean	log2FoldChange	lfcSE	stat	pvalue	padj	Upregulated in	BLAST result in C. vulgaris UTEX 395
Acetyl-CoA carboxylase components
α-Carboxyltransferase (ACCase complex)	ACX1 (a-CT)	g4387.t1	+	acetyl-coenzyme A carboxylase carboxyl transferase subunit chloroplastic	279.574	282.282	291.43	221.36	217.545	232.027	9366.7	-0.347435	0.0601761	-5.77363	7.75805e-09	3.39407e-08		BLASTED
β-Carboxyltransferase (ACCase complex)	BCX1 (b-CT)	g2036.t1	+	Propionyl- carboxylase beta mitochondrial	114.424	123.719	112.662	130.439	128.859	126.891	4752.04	0.139454	0.0662961	2.10351	0.0354213	0.061336		BLASTED
		accD-chl.t1	+	beta subunit of acetyl- carboxylase carboxytransferase (chloroplast)	0.555655	0.72593	0.26689	1.30324	0.750921	0.898891	13.7791	0.937841	0.581433	1.61298	0.106748	0.163605		BLASTED
Acetyl-CoA biotin carboxyl carrier protein (ACCase complex)	BCC1	g6763.t1	-	biotin carboxyl carrier of acetyl- chloroplastic-like	331.858	352.614	336.621	303.197	277.143	309.534	5182.21	-0.199662	0.0710279	-2.81103	0.00493831	0.0102588		BLASTED
	BCC2	g2297.t1	+	Biotin carboxyl carrier of acetyl- carboxylase	194.484	223.694	207.418	150.382	149.209	148.874	3333.53	-0.479531	0.0742271	-6.46032	1.0448e-10	5.5012e-10		BLASTED
Biotin carboxylase (ACCase complex)	BCR1	g6158.t1	-	biotin carboxylase chloroplastic	153.806	162.496	164.694	124.844	123.889	124.729	5559.15	-0.365209	0.0613725	-5.95069	2.67014e-09	1.22455e-08		BLASTED
Acyl-carrier protein (ACCase complex)	ACP1	g1590.t1	-	hypothetical protein CHLNCDRAFT_140343	166.143	188.458	170.801	153.137	152.1	158.639	5457.62	-0.17931	0.0716232	-2.50352	0.0122964	0.0235278		BLASTED
	ACP2	g6087.t1	-	acyl carrier chloroplastic-like	157.998	141.299	187.26	95.8711	115.442	123.784	1099.75	-0.538023	0.126008	-4.26976	1.95685e-05	5.90132e-05		BLASTED
Malonyl-CoA: ACP transacylase	MCT1	g6284.t1	+	malonyl -acyl carrier transacylase-like	7.97876	6.6444	9.35895	19.4248	21.3603	22.1269	351.945	1.3813	0.143621	9.61766	6.73437e-22	7.34012e-21	HL	BLASTED
	MCT2	g8816.t1	+	malonyl -acyl carrier transacylase	4.31215	4.58456	4.13953	1.46475	1.63773	2.07213	115.725	-1.3368	0.202216	-6.61072	3.82447e-11	2.08848e-10	LL	NO-BLAST
Fatty acid synthase Type II
3-Ketoacyl-CoA-synthase (type II FAS complex)	KAS1	g2568.t1	+	3-oxoacyl-[acyl-carrier- ] synthase chloroplastic	227.535	256.983	234.448	165.22	152.103	153.906	6427.49	-0.609841	0.0738601	-8.2567	1.49761e-16	1.21254e-15		BLASTED
	KAS2	g7735.t1	-	3-oxoacyl-[acyl-carrier- ] synthase chloroplastic	78.3441	88.9258	74.1608	57.6877	51.2479	52.7252	2223.76	-0.579423	0.0913985	-6.33953	2.3047e-10	1.16768e-09		BLASTED
	KAS3	g7770.t1	-	3-oxoacyl-ACP synthase	9.35877	12.0433	10.8828	4.17053	4.28437	5.06103	184.973	-1.25943	0.171188	-7.35698	1.88118e-13	1.23224e-12	LL	BLASTED
3-ketoacyl-CoA synthase (type II FAS complex)	KCS4	g4315.t2	-	3-ketoacyl- synthase 1-like														BLASTED
3-Hydroxyacyl-ACP dehydratase (type II FAS complex)	HAD1	g823.t1	+	3-hydroxyacyl-[acyl-carrier- ] dehydratase -like	63.4301	66.7749	61.6861	17.4471	18.9709	19.2155	584.817	-1.77901	0.103912	-17.1203	1.04746e-65	4.41001e-64	LL	BLASTED
Beta-Hydroxyacyl ACP Dehydrase/Dehydratase (type II FAS complex)	FABZ	g823.t1	+	3-hydroxyacyl-[acyl-carrier- ] dehydratase -like	63.4301	66.7749	61.6861	17.4471	18.9709	19.2155	584.817	-1.77901	0.103912	-17.1203	1.04746e-65	4.41001e-64	LL	BLASTED
3-Oxoacy-[acyl carrier protein] reductase (type II FAS complex)	KAR1	g7446.t1	+	3-oxoacyl-[acyl-carrier- ] reductase 4-like	42.4008	49.2628	48.9246	13.0319	13.5416	13.5764	633.173	-1.80487	0.108135	-16.6909	1.52611e-62	5.81004e-61	LL	BLASTED
Enoyl-[acyl carrier protein] reductase (type II FAS complex)	ENR1	g5675.t1	+	enoyl-[acyl-carrier- ] reductase [NADH] chloroplastic-like	44.3442	47.7299	46.3115	19.6109	19.4988	21.4291	852.005	-1.19577	0.0912751	-13.1007	3.26262e-39	6.77513e-38	LL	BLASTED
Homomeric ACCase 1, predicted to be mitochondria	ACC1	g3400.t1	+	acetyl- carboxylase 1-like	12.921	11.8198	12.8972	10.1198	10.6065	9.42267	1931.36	-0.31857	0.0812528	-3.92072	8.82834e-05	0.000244218		BLASTED
Fatty acid synthase Type II
Type I polyketide synthase	Type I fatty acid synthase component	g276.t1	+	Polyketide synthase	2.02758	2.00752	1.91541	2.93997	2.9919	2.63575	3096.09	0.527394	0.0767288	6.87348	6.26555e-12	3.63888e-11		BLASTED
Fatty acid activation					FPKM
Description	Abbreviations	Gene name in C. vulgaris	Strand	Description Blast2go	C_v_LL_1	C_v_LL_2	C_v_LL_3	C_v_HL_1	C_v_HL_2	C_v_HL_3	baseMean	log2FoldChange	lfcSE	stat	pvalue	padj	Upregulated in	BLAST result in C. vulgaris UTEX 395
Acyl carrier protein thioesterase	FAT	g250.t1	+	oleoyl-acyl carrier thioesterase chloroplastic-like	86.3435	83.9078	88.18	67.3091	64.6999	68.3919	1917.14	-0.369828	0.0710923	-5.20208	1.97069e-07	7.5535e-07		BLASTED
Long-chain acyl-CoA synthetase	LCS1	g5564.t1	-	long chain acyl- synthetase 4-like	375.195	397.215	395.82	270.736	261.285	261.649	15184.7	-0.557879	0.0583125	-9.56706	1.0999e-21	1.18322e-20		BLASTED
	LCS2	g7010.t1	+	long chain acyl- synthetase 4	230.039	262.748	224.124	272.256	230.716	236.768	11155.5	0.0450648	0.0900209	0.500604	0.61665	0.703619		BLASTED
Acetyl-CoA Acyltransferase Thiolase	ATO2	g3807.t1	+	acetyl- cytosolic 1 isoform X2	36.6119	34.5448	37.406	35.7791	41.4179	42.413	1250.81	0.141307	0.0927179	1.52405	0.127496	0.190243		BLASTED
Fatty acid desaturations					FPKM
Description	Abbreviations	Gene name in C. vulgaris	Strand	Description Blast2go	C_v_LL_1	C_v_LL_2	C_v_LL_3	C_v_HL_1	C_v_HL_2	C_v_HL_3	baseMean	log2FoldChange	lfcSE	stat	pvalue	padj	Upregulated in	BLAST result in C. vulgaris UTEX 395
Plastid acyl-ACP desaturase, D-9 stearate desaturase	SAD	g8797.t1	+	Acyl-[acyl-carrier- ] desaturase chloroplastic	180.219	174.887	173.869	206.813	183.506	184.434	6101.86	0.118783	0.0715753	1.65956	0.0970038	0.150431		NO-BLAST
w-6 fatty acid desaturase, D-12	FAD2	g7807.t1	+	omega-6 fatty acid endoplasmic reticulum isozyme 2-like	60.4089	60.8434	58.8239	54.5075	52.6067	53.044	4205.41	-0.169485	0.0607397	-2.79034	0.00526522	0.0108642		BLASTED
D-3 palmitate desaturase	FAD4	g3706.t1	-	fatty acid desaturase chloroplastic-like	79.0155	71.7469	71.9357	307.336	275.255	279.538	3964.57	1.9516	0.0785024	24.8604	1.99463e-136	2.97422e-134	HL	BLASTED
MGDG-specific palmitate D-7 desaturase	FAD5	g6064.t1	+	palmitoyl-monogalactosyldiacylglycerol delta-7 chloroplastic-like	68.024	73.2683	75.9506	123.864	110.756	111.032	2699.17	0.66849	0.0809528	8.25778	1.48407e-16	1.20283e-15		BLASTED
	FAD5 like	g3144.t1	-	palmitoyl-monogalactosyldiacylglycerol delta-7 chloroplastic-like	24.0255	25.3389	21.9892	29.3008	29.8156	28.9575	1412.06	0.307104	0.0830313	3.69865	0.000216749	0.00056937		BLASTED
w-6 fatty acid desaturase	FAD6	g2544.t1	-	serine threonine- phosphatase 2A 65 kDa regulatory subunit A beta isoform-like	186.771	204.421	180.162	287.652	258.502	253.128	16191.8	0.484385	0.0784209	6.17673	6.54419e-10	3.19647e-09		BLASTED
Chloroplast glycerolipid w-3 fatty acid desaturase	FAD7	g2075.t1	+	omega-3 fatty acid chloroplastic	72.8942	88.9541	73.174	226.229	198.762	188.087	4135.87	1.38442	0.101477	13.6427	2.23109e-42	5.12912e-41	HL	BLASTED
From glycerol to DAG					FPKM
Description	Abbreviations	Gene name in C. vulgaris	Strand	Description Blast2go	C_v_LL_1	C_v_LL_2	C_v_LL_3	C_v_HL_1	C_v_HL_2	C_v_HL_3	baseMean	log2FoldChange	lfcSE	stat	pvalue	padj	Upregulated in	BLAST result in C. vulgaris UTEX 395
Glycerol-3-Phosphate Dehydrogenase	GPD1	g7366.t1	+	glycerol-3-phosphate dehydrogenase [NAD(+)] chloroplastic	48.5964	51.2528	45.7753	54.609	46.7182	48.2466	1924.01	0.036945	0.088475	0.417575	0.676258	0.75531		BLASTED
	GPD2	g7879.t1	+	glycerol-3-phosphate dehydrogenase [NAD(+)]	43.0493	50.5125	41.097	313.19	411.586	410.171	9575.24	3.07688	0.115451	26.651	1.74236e-156	3.40108e-154	HL	BLASTED
Glycerol-3-phosphate O-acyltransferase	GPAT1	g3072.t1	-	Glycerol-3-phosphate chloroplastic	46.2021	48.7781	46.5933	45.8716	48.8792	47.5857	1688.53	0.0109135	0.0737282	0.148024	0.882324	0.917002		BLASTED
	GPAT2	g4271.t1	+	glycerol-3-phosphate acyltransferase 3-like	45.8803	57.2266	49.6568	40.1205	40.3915	42.8441	1381.89	-0.306994	0.097301	-3.15509	0.00160446	0.00366345		BLASTED
1-Acyl-sn-glycerol-3-phosphate acyltransferase	LPAAT1	g2639.t1	-	1-acyl-sn-glycerol-3-phosphate acyltransferase chloroplastic-like isoform X1	147.175	165.348	129.102	138.335	115.655	116.431	2069.81	-0.254181	0.109153	-2.32868	0.019876	0.0363649		BLASTED
	LPAAT1	g397.t1	+	lysophospholipid acyltransferase LPEAT1-like isoform X1	61.9796	66.2916	60.0485	82.3207	74.8623	79.8496	1623.79	0.330794	0.0810796	4.07987	4.50611e-05	0.000129456		BLASTED
	LPAAT2	g773.t1	-	1-acylglycerol-3-phosphate O-acyltransferase	106.331	124.577	102.002	102.013	83.2913	82.7476	2524.99	-0.313425	0.107837	-2.90648	0.00365523	0.00778004		BLASTED
Phosphatidate phosphatase	PAP1	g920.t1	-	lipid phosphate phosphatase	36.0393	36.2825	31.5436	22.1186	22.3617	25.4324	663.399	-0.571837	0.107557	-5.31659	1.05732e-07	4.17e-07		BLASTED
	PAP2	g4622.t1	-	lipid phosphate phosphatase delta	9.41773	9.03687	10.1357	8.9877	9.78683	8.78088	326.733	-0.0484446	0.125119	-0.387189	0.698616	0.773178		BLASTED
Diacylglycerol Kinase	KDG1	g10111.t1	-	diacylglycerol kinase theta isoform X5	5.31257	4.85186	5.16902	5.05827	6.15545	6.33886	373.183	0.199507	0.128695	1.55024	0.121084	0.182169		NO-BLAST
	KDG2	g7314.t1	-	sphingosine kinase ( )	19.0149	18.462	19.8702	14.9972	17.8085	16.8228	662.372	-0.20221	0.103604	-1.95176	0.0509667	0.084992		BLASTED
	KDG3	g3849.t1	-	diacylglycerol kinase 7-like	6.7406	8.44967	7.50289	5.56851	5.93767	5.98826	278.301	-0.367788	0.137918	-2.66671	0.00765983	0.0152713		BLASTED
Galactolipid synthesis					FPKM
Description	Abbreviations	Gene name in C. vulgaris	Strand	Description Blast2go	C_v_LL_1	C_v_LL_2	C_v_LL_3	C_v_HL_1	C_v_HL_2	C_v_HL_3	baseMean	log2FoldChange	lfcSE	stat	pvalue	padj	Upregulated in	BLAST result in C. vulgaris UTEX 395
Monogalactosyldiacylglycerol synthase	MGD	g8394.t1	+	probable monogalactosyldiacylglycerol chloroplastic	23.2252	24.3734	24.0105	26.212	24.5314	24.1533	1236.23	0.0634472	0.0798773	0.794309	0.427016	0.524896		BLASTED
Digalactosyldiacylglycerol synthase	DGD	g707.t1	+	digalactosyldiacylglycerol synthase chloroplastic-like	98.5972	98.4849	98.7588	87.4637	79.8458	84.2893	5294.72	-0.235224	0.0642895	-3.65882	0.000253376	0.00065786		BLASTED
Phospholipid synthesis					FPKM
Description	Abbreviations	Gene name in C. vulgaris	Strand	Description Blast2go	C_v_LL_1	C_v_LL_2	C_v_LL_3	C_v_HL_1	C_v_HL_2	C_v_HL_3	baseMean	log2FoldChange	lfcSE	stat	pvalue	padj	Upregulated in	BLAST result in C. vulgaris UTEX 395
Mitochondrial half-size ABC transporter (PtdGro synthesis)	CDS1	g9210.t1	+	ATP-binding cassette sub-family B member mitochondrial	71.773	80.5667	68.5964	77.6317	68.7091	67.4871	4407.35	-0.0471976	0.0879009	-0.536941	0.591308	0.681366		NO-BLAST
		g1846.t1	+	ATP-binding cassette sub-family B member mitochondrial	21.5195	18.2625	25.2784	22.2953	28.1865	27.5397	1520.41	0.261973	0.127909	2.04812	0.040548	0.0692308		BLASTED
Phosphatidylglycerolphosphate synthase (PtdGro synthesis)	PGPS1	g6789.t1	+	CDP-diacylglycerol--glycerol-3-phosphate 3-phosphatidyltransferase	73.679	67.7071	65.1256	78.3861	70.7804	72.8143	1326.57	0.101502	0.0871498	1.16469	0.244146	0.331204		BLASTED
Phosphatidylglycerolphosphate synthase (PtdGro synthesis)	PGPS2	g2699.t1	+	cardiolipin synthase (CMP-forming) mitochondrial	6.546	5.16449	7.34996	6.87896	7.07996	7.64747	180.805	0.168902	0.17226	0.980507	0.326836	0.423412		BLASTED
Phosphatidylglycerolphosphate synthase (PtdGro synthesis)	PGPS3	g5080.t1	-	CDP-diacylglycerol--glycerol-3-phosphate 3-phosphatidyltransferase 2-like	14.9971	15.91	13.3072	10.3804	10.7051	12.0784	259.369	-0.413178	0.141689	-2.91609	0.00354453	0.00757597		BLASTED
myo-Inositol-1-phosphate synthase (PtdIns synthesis)	INO1	g3350.t1	+	inositol-3-phosphate synthase	260.535	273.476	256.395	222.616	194.944	190.902	8270.77	-0.377926	0.0776138	-4.86931	1.11988e-06	3.9368e-06		BLASTED
Phosphatidylinositol synthase (PtdIns synthesis)	PIS1	g5807.t1	+	probable CDP-diacylglycerol--inositol 3-phosphatidyltransferase 2	18.1705	21.1291	21.7818	13.6768	14.6073	14.675	305.147	-0.504176	0.131684	-3.82868	0.000128835	0.000348757		BLASTED
Serine decarboxylase (PtdEtn synthesis)	SDC1	g2092.t1	-	serine decarboxylase-like	404.74	428.509	390.711	339.063	285.948	288.418	11816.3	-0.422645	0.0835044	-5.06135	4.16302e-07	1.53536e-06		BLASTED
Phosphatidate cytidylyltransferase	PCT1	g3043.t1	-	phosphatidate cytidylyltransferase-like	35.9617	41.4887	35.1699	33.3531	30.8596	30.9642	1148.79	-0.24219	0.0939324	-2.57835	0.00992745	0.0193854		BLASTED
Phosphatidate cytidylyltransferase	PCT2	g7626.t1	-	Phosphatidate cytidylyltransferase	88.9195	85.7623	80.6875	100.785	86.0501	90.9047	2605.98	0.11908	0.084345	1.41182	0.158002	0.228645		BLASTED
CDP-ethanolamine synthase	ECT1	g4386.t1	+	ethanolamine-phosphate cytidylyltransferase-like	83.9163	80.0401	78.6564	63.6458	58.5239	59.173	2348.73	-0.42201	0.0729206	-5.78725	7.15472e-09	3.14421e-08		BLASTED
Ethanolamine kinase (PtdEtn synthesis)	ETK1	g2305.t1	-	probable choline kinase 1 isoform X2	20.8601	22.279	20.1173	15.0785	15.5915	15.8764	534.19	-0.438694	0.101948	-4.30313	1.68403e-05	5.1116e-05		BLASTED
Lysophosphatidylcholine acyltransferase	LPCAT1	g6734.t1	-	lysophospholipid acyltransferase 1-like	57.62	67.3758	55.5001	68.4963	57.5019	59.0679	2101.81	0.0355324	0.101694	0.349405	0.726785	0.794741		BLASTED
Sulfolipid synthesis					FPKM
Description	Abbreviations	Gene name in C. vulgaris	Strand	Description Blast2go	C_v_LL_1	C_v_LL_2	C_v_LL_3	C_v_HL_1	C_v_HL_2	C_v_HL_3	baseMean	log2FoldChange	lfcSE	stat	pvalue	padj	Upregulated in	BLAST result in C. vulgaris UTEX 395
UDP-glucose pyrophosphorylase	UGP3	g6264.t1	+	nucleotide-diphospho-sugar transferase	17.4967	12.7713	17.8345	11.9885	13.2221	13.0266	984.788	-0.332564	0.126334	-2.63241	0.00847812	0.0167688		BLASTED
UDP-sulfoquinovose synthase	SQD1	g9859.t1	-	UDP-sulfoquinovose chloroplastic	114.108	127.906	101.941	97.1772	83.5962	82.9709	3352.54	-0.383339	0.100757	-3.8046	0.000142032	0.00038217		NO-BLAST
	SQD2	g4144.t1	-	sulfoquinovosyl transferase SQD2-like	52.8832	50.8287	49.3822	43.7213	42.7469	41.7522	1669.82	-0.255776	0.0734528	-3.48219	0.000497337	0.0012423		BLASTED
DGTS synthesis					FPKM
Description	Abbreviations	Gene name in C. vulgaris	Strand	Description Blast2go	C_v_LL_1	C_v_LL_2	C_v_LL_3	C_v_HL_1	C_v_HL_2	C_v_HL_3	baseMean	log2FoldChange	lfcSE	stat	pvalue	padj	Upregulated in	BLAST result in C. vulgaris UTEX 395
S-adenosylmethionine synthetase	SAS1	g328.t1	-	S-adenosylmethionine synthase 1	158.318	152.982	157.039	79.7019	72.951	72.8085	10570.1	-1.05552	0.0643662	-16.3987	1.95356e-60	7.15816e-59	LL	BLASTED
Diacylglyceryl-N,’N,’N’-trimethylhomoserine synthase	BTA1	g5289.t1	-	diacylglyceryl-N,N,N-trimethylhomoserine synthesis	0.0922584	0.12053	0.0997047	0.0270479	0.00779246	0.0239862	3.04247	-2.64838	1.27519	-2.07685	0.0378154	0.0650723		BLASTED
TAG synthesis					FPKM
Description	Abbreviations	Gene name in C. vulgaris	Strand	Description Blast2go	C_v_LL_1	C_v_LL_2	C_v_LL_3	C_v_HL_1	C_v_HL_2	C_v_HL_3	baseMean	log2FoldChange	lfcSE	stat	pvalue	padj	Upregulated in	BLAST result in C. vulgaris UTEX 395
Diacylglycerol acyltransferase, DGAT Type 1	DGAT1	g2077.t1	-	diacylglycerol O-acyltransferase 1-like	78.7629	76.0192	74.8844	71.6283	66.9955	66.5043	3694.14	-0.163982	0.0668844	-2.45172	0.0142176	0.026826		BLASTED
Diacylglycerol acyltransferase, DGAT Type 2	DGTT1	g8780.t1	-	diacylglycerol O-acyltransferase 2B	9.87067	11.7231	10.381	8.56879	10.3366	11.5538	276.128	-0.0621973	0.149852	-0.415058	0.6781	0.756765		NO-BLAST
	DGTT2	g561.t1	-	diacylglycerol O-	34.5318	33.8591	31.5917	36.5795	39.5785	40.3913	1691.03	0.223466	0.0801684	2.78746	0.00531226	0.0109551		BLASTED
	DGTT3	g4840.t1	-	Diacylglycerol O-acyltransferase 2	25.4403	33.4251	28.3268	36.3884	33.9083	35.6266	757.449	0.28236	0.112886	2.50129	0.0123743	0.0236515		BLASTED
Lipid droplet proteins					FPKM
Description	Abbreviations	Gene name in C. vulgaris	Strand	Description Blast2go	C_v_LL_1	C_v_LL_2	C_v_LL_3	C_v_HL_1	C_v_HL_2	C_v_HL_3	baseMean	log2FoldChange	lfcSE	stat	pvalue	padj	Upregulated in	BLAST result in C. vulgaris UTEX 395
Plastid-lipid associated protein PAP/fibrillin family protein	PLP1 (PLAP1)	g10612.t1	-	probable plastid-lipid-associated chloroplastic isoform X2	8.55523	8.2116	9.89566	12.2622	13.3772	13.6785	642.757	0.557996	0.108971	5.1206	3.04561e-07	1.14009e-06		NO-BLAST
	PLAP2	g555.t1	-	probable plastid-lipid-associated chloroplastic	50.3452	55.3442	44.4681	228.182	184.528	186.127	1560.41	1.9979	0.11425	17.4871	1.79636e-68	8.24176e-67	HL	BLASTED
	PLAP3	g2051.t1	-	probable plastid-lipid-associated 11	62.6093	72.5266	60.2008	64.2445	61.4568	62.6771	991.443	-0.0503678	0.0962763	-0.523158	0.600864	0.689417		BLASTED
	PLAP4	g3511.t1	+	probable plastid-lipid-associated chloroplastic	52.9973	47.3174	52.3321	44.0605	49.5864	52.4883	1251.88	-0.0627792	0.094696	-0.662955	0.507359	0.603815		BLASTED
	PLAP5	g6559.t1	+	probable plastid-lipid-associated chloroplastic isoform X1	9.86983	8.31894	10.7047	22.7754	22.8878	24.0234	526.633	1.26071	0.116936	10.7812	4.2243e-27	5.83682e-26	HL	BLASTED
	PLAP7	g2013.t1	+	plastid-lipid-associated chloroplastic-like	18.4258	18.6974	23.6118	40.3418	43.1034	41.8744	803.379	1.04182	0.113215	9.20215	3.50866e-20	3.50084e-19	HL	BLASTED
	PLAP9	g216.t1	+	probable plastid-lipid-associated chloroplastic	142.885	149.125	136.794	305.544	280.107	270.935	11055.7	0.998426	0.0719705	13.8727	9.27024e-44	2.22652e-42		BLASTED
	PLAP10	g2013.t1	+	plastid-lipid-associated chloroplastic-like	18.4258	18.6974	23.6118	40.3418	43.1034	41.8744	803.379	1.04182	0.113215	9.20215	3.50866e-20	3.50084e-19	HL	BLASTED
	PLAP11	g8445.t1	-	plastid fibrillin 3	58.8491	56.4053	61.2659	55.4742	61.3595	64.3242	720.186	0.0378679	0.0985403	0.384288	0.700765	0.77485		BLASTED
Caleosin	CLO	g8245.t1	-	caleosin domain containing	814.549	1022.46	819.822	1229.69	1181.4	1290.67	19315.6	0.47869	0.0947273	5.05335	4.34133e-07	1.59618e-06		BLASTED
		g8244.t1	-	peroxygenase 2-like	70.9017	94.3652	73.989	19.0417	17.8047	20.8525	971.187	-2.05627	0.125956	-16.3254	6.5107e-60	2.3456e-58	LL	BLASTED
Lipid trafficking					FPKM
Description	Abbreviations	Gene name in C. vulgaris	Strand	Description Blast2go	C_v_LL_1	C_v_LL_2	C_v_LL_3	C_v_HL_1	C_v_HL_2	C_v_HL_3	baseMean	log2FoldChange	lfcSE	stat	pvalue	padj	Upregulated in	BLAST result in C. vulgaris UTEX 395
ER-to-plastid lipid import (TGD complex)
Lipid transfer machine permease (TGD complex)	TGD1	g8972.t1	+	TRIGALACTOSYLDIACYLGLYCEROL chloroplastic-like	30.1864	31.2149	28.807	30.5115	29.1507	30.0894	1248.33	-0.00783299	0.079211	-0.0988877	0.921227	0.945531		NO-BLAST
Permease-like component of an ABC transporter (TGD complex)	TGD2	g3884.t1	+	TRIGALACTOSYLDIACYLGLYCEROL chloroplastic	125.707	144.122	125.227	98.0336	99.2886	99.2303	2930	-0.412265	0.0785174	-5.25062	1.5159e-07	5.8881e-07		BLASTED
Putative ABC transport system ATP-binding protein (TGD complex)	TGD3	g4737.t1	+	TRIGALACTOSYLDIACYLGLYCEROL chloroplastic	38.5094	37.4474	37.0353	51.0729	47.2672	47.934	1234.17	0.369976	0.0798087	4.63579	3.55582e-06	1.17318e-05		BLASTED
Vesicle inducing protein in plastids 1	VIP1	g1461.t1	+	membrane-associated 30 kDa chloroplastic-like isoform X2	299.813	316.822	296.858	438.455	387.592	383.67	7611.14	0.404917	0.075205	5.38417	7.27791e-08	2.91551e-07		BLASTED
P-type ATPase; putative phospholipid-transporting ATPase	ALA1	g7650.t1	-	probable phospholipid-transporting ATPase IM isoform X4	48.3282	48.4201	45.7201	44.1525	38.4394	36.4519	4373.76	-0.259886	0.0846254	-3.07102	0.00213332	0.00476557		BLASTED
Lipases					FPKM
Description	Abbreviations	Gene name in C. vulgaris	Strand	Description Blast2go	C_v_LL_1	C_v_LL_2	C_v_LL_3	C_v_HL_1	C_v_HL_2	C_v_HL_3	baseMean	log2FoldChange	lfcSE	stat	pvalue	padj	Upregulated in	BLAST result in C. vulgaris UTEX 395
Galactolipid lipase	PGD1	g5667.t1	-	alpha beta-hydrolase	68.4716	59.7175	73.5782	94.8798	96.4787	94.814	8876.29	0.50359	0.0831346	6.05752	1.38236e-09	6.52066e-09		BLASTED
DAG lipase	LIP1	g9452.t1	-	Sn1-specific diacylglycerol lipase alpha	39.3322	34.7357	37.4171	44.5888	40.0951	40.1975	2762.01	0.161374	0.0808558	1.99582	0.045953	0.0774735		NO-BLAST
Triacylglycerol Lipase	SDP1	g7100.t1	+	triacylglycerol lipase SDP1	100.968	94.9703	105.75	101.92	102.981	105.852	5096.55	0.0418667	0.0675938	0.619386	0.535662	0.630301		BLASTED
	LIP2	g1996.t1	-	Lysosomal acid lipase cholesteryl ester hydrolase	5.64848	5.79093	6.01456	8.19427	9.84341	10.1638	560.597	0.695867	0.115714	6.01369	1.81349e-09	8.47241e-09		BLASTED
	LIP3	g8617.t1	+	lysosomal acid lipase cholesteryl ester hydrolase	53.2727	56.5086	60.8431	65.6333	65.3055	62.6949	1992.57	0.182141	0.0787479	2.31296	0.0207248	0.0377891		BLASTED
a/b Hydrolase: soluble epoxide hydrolase	Hydrolase	g9929.t1	-	epoxide hydrolase	34.0235	35.6638	38.2136	22.103	23.5131	23.512	756.164	-0.640603	0.0945869	-6.77265	1.26449e-11	7.14878e-11		NO-BLAST
Fatty acid β-oxidation pathway					FPKM
Description	Abbreviations	Gene name in C. vulgaris	Strand	Description Blast2go	C_v_LL_1	C_v_LL_2	C_v_LL_3	C_v_HL_1	C_v_HL_2	C_v_HL_3	baseMean	log2FoldChange	lfcSE	stat	pvalue	padj	Upregulated in	BLAST result in C. vulgaris UTEX 395
Peroxisomal long-chain acyl-CoA transporter, ABC superfamily	CTS	g633.t1	-	ATP-binding cassette sub-family D member 3	63.6518	68.3407	64.3444	92.271	86.6663	87.2736	3838.42	0.439175	0.0675538	6.50111	7.97269e-11	4.23737e-10		BLASTED
Long-chain acyl-CoA synthetase	LCS3	g4991.t1	-	Long chain acyl- synthetase peroxisomal	161.933	170.192	145.626	172.82	143.999	150.962	7692.36	-0.0308726	0.0905973	-0.340767	0.733279	0.799258		BLASTED
Acyl-CoA oxidase	ACX1	g1724.t1	-	peroxisomal acyl-coenzyme A oxidase 1-like	82.192	72.6746	87.7048	158.197	146.967	149.401	5639.09	0.904498	0.0828311	10.9198	9.27163e-28	1.31841e-26		BLASTED
	ACX2	g2045.t1	-	acyl-coenzyme A oxidase peroxisomal	69.1587	66.5454	65.8917	103.482	91.5958	91.768	3860.01	0.507575	0.0752877	6.74181	1.56427e-11	8.80188e-11		BLASTED
	ACX3	g5124.t1	-	acyl- oxidase	74.258	74.6519	72.8522	116.676	100.974	103.926	3971.33	0.534852	0.0764111	6.99967	2.56571e-12	1.53371e-11		BLASTED
	ACX4	g1927.t1	-	Acyl-coenzyme A oxidase peroxisomal	148.457	132.927	153.329	290.531	288.401	282.499	6969.49	0.985698	0.0724218	13.6105	3.46794e-42	7.90484e-41		BLASTED
3-Hydroxyacyl-CoA dehydrogenase	ECH1	g3993.t1	+	Glyoxysomal fatty acid beta-oxidation multifunctional MFP-a	222.933	242.202	220.759	258.397	216.537	219.405	11582.3	0.0173139	0.0852419	0.203115	0.839045	0.885657		BLASTED
	ECH2
Enoyl-CoA hydratase/isomerase	DCI1	g5241.t1	+	enoyl- hydratase	16.1795	13.1068	16.796	18.9057	19.0439	19.962	338.9	0.32105	0.131559	2.44035	0.014673	0.0275931		BLASTED
	ECH1	g7740.t1	+	Enoyl- delta isomerase mitochondrial	119.766	134.48	108.977	103.618	94.4014	96.2027	2096.6	-0.303768	0.0931813	-3.25996	0.00111426	0.00262513		BLASTED
	ECH2	g2958.t1	-	Hydroxyacyl-thioester dehydratase type mitochondrial	25.9447	28.5918	31.4338	9.93482	11.8066	12.8483	258.183	-1.30814	0.151059	-8.6598	4.72613e-18	4.20379e-17	LL	BLASTED
	ECHID	g8015.t1	+	1,4-dihydroxy-2-naphthoyl- peroxisomal-like	33.377	29.2768	31.8533	57.2923	59.1097	59.7933	1077.52	0.896551	0.0865465	10.3592	3.80221e-25	4.77433e-24		BLASTED
3-Oxoacyl CoA thiolase/acetyl-CoA acyltransferase 1 (ATO1)	ATO1 (KAT1/KAT2/PKT1)	g2206.t1	-	3-ketoacyl- thiolase peroxisomal	238.383	212.27	227.035	336.514	322.521	319.166	8942.42	0.528903	0.0680446	7.77289	7.67172e-15	5.57264e-14		BLASTED
Peroxisomal 2,4-dienoyl-CoA reductase	RED	g9594.t1	+	peroxisomal 2,4-dienoyl- reductase-like	62.154	56.8966	69.4018	65.322	65.1586	70.6206	1369.24	0.0899926	0.0945974	0.951322	0.341441	0.438429		NO-BLAST
3-Hydroxyisobutyryl-CoA hydrolase	HIBCH	g5912.t1	+	3-hydroxyisobutyryl- mitochondrial-like	66.138	69.1013	63.9147	91.6481	87.6256	84.5231	1988.23	0.406395	0.0745794	5.44916	5.06078e-08	2.05183e-07		BLASTED
Regulatory proteins and transcription factors					FPKM
Description	Abbreviations	Gene name in C. vulgaris	Strand	Description Blast2go	C_v_LL_1	C_v_LL_2	C_v_LL_3	C_v_HL_1	C_v_HL_2	C_v_HL_3	baseMean	log2FoldChange	lfcSE	stat	pvalue	padj	Upregulated in	BLAST result in C. vulgaris UTEX 395
Putative nitrogen specific regulator/DNA-binding protein	NRR1	g3553.t1	-	squamosa promoter binding	37.6172	36.2987	45.7685	31.7259	35.986	35.3065	3167.4	-0.21625	0.10059	-2.14981	0.0315699	0.055246		BLASTED
Compromised hydrolysis of triacylglycerols 7	CHT7	g6968.t1	-	tesmin TSO1-like CXC 5	10.9266	11.0548	13.5771	6.07906	6.12978	6.10444	400.653	-0.960395	0.128204	-7.49115	6.82727e-14	4.65086e-13		BLASTED

## Sheet: Table S10
Table S10. Identification of genes involved in flagella and cilia formation in Chlorella vulgaris 211/11P according to the CiliaCut list.
Proteins in CiliaCut, but neither CentricCut nor MotileCut
JGI v3 protein ID	Protein family (cluster) ID	Chlamydomonas gene name	JGI Chlamydomonas browser defline	Manual annotation of molecular function	Gene name in C. vulgaris	Strand	BLAST result in C. vulgaris UTEX 395
185788	5709716	UNC119	Signal transduction protein	Trafficking	N.D.
126758	5711323	BBS2		No data	N.D.
182299	5709609	BBS5	Similar to Bardet-Biedl syndrome 5	No data	N.D.
190054	5709103	BBS7	Simlar to Bardet-Biedl syndrome 7	No data	N.D.
140113	5706980	BBS8	Tetratricopeptide repeat protein 8 (Bardet-Bield syndrome 8) similarity	Protein-protein interraction	N.D.
101137	5709290	BBS9	Bardet-Biedl syndrome 9	No data	N.D.
130394	5708472	D1bLIC	Cytoplasmic dynein 1b light intermediate chain (homologue of mammalian D2LIC/LIC3), the retrograde motor for intraflagellar transport.	Flagellar transport	N.D.
195385	5709351	FAP118	(FBB1) In the flagellar basal body proteome as FBB1	Protein-protein interraction	g8575.t1	-	BLASTED
81760	5709994	DYF13	(FBB2) Homologous to protein required for ciliogenesis in C. elegans.	Protein-protein interraction	N.D.
189076	5706101	FAP47		No data	N.D.
126867	5710863	FAP60		Protein-protein interraction	N.D.
143468	5706244	FAP66		Protein-protein interraction	g1356.t1	+	BLASTED
195877	5708672	FAP9	Ortholog RABL5 in human, member of the Ras superfamily of GTPases but the GTP-specificity motif abrogated (ATPase?).	GTP-Binding	N.D.
192205	5705047	IFT140	Intraflagellar transport particle protein IFT140	Flagellar transport	N.D.
183240	5708965	IFT172	Intraflagellar transport protein 172	Flagellar transport	N.D.
182072	5705822	IFT20	Intraflagellar transport particle protein 20	Flagellar transport	N.D.
24171	5709540	IFT80	Intraflagellar transport particle protein 80	Flagellar transport	g8575.t1	-	BLASTED
98915	5709897	FBB17		Protein metabolism	g4638.t1	-	BLASTED
194946	5710084	PTP1	Putative Protein Tyrosine Phosphatase 1; Dephosphorylates phosphotyrosine residues	Signalling	N.D.
102300	5706231	SSA1		Signalling	g4307.t1	-	BLASTED
172866	5709515	SSA10	Similar to copper type II, ascorbate-dependent monooxygenase , similar to dopamine beta-monooxygenase	Metabolism	g9475.t1	+	NO-BLAST
118345	5708916	SSA11		Microtubule Regulation and Metabolism	g2896.t1	+	BLASTED
					g2896.t2	+	BLASTED
150669	5706961	SSA2		Protein metabolism	g4638.t1	-	BLASTED
150490	5709110	SSA3	Contains an engulfement and cell motility, ELM, domain (IPR006816) found in a number of eukaryotic proteins involved in the cytoskeletal rearrangements required for phagocytosis of apoptotic cells and cell motility.	Unclear	N.D.
107835	5709188	SSA4		No data	N.D.
176942	5709323	SSA5		Signalling	g3257.t1	-	BLASTED
176788	5709889	SSA6		No data	g5745.t1	+	BLASTED
180447	5709065	SSA7		Protein-protein interraction	g7184.t1	-	BLASTED
95290	5709079	SSA8		Metabolism	g6020.t1	+	BLASTED
172167	5707709	SSA9		RNA metabolism	g9427.t1	+	NO-BLAST
24475	5705258		(ARL6a , BBS3B) Most similar to mammalian ARL6, causative gene for Bardet-Biedl syndrome 3, member of the ARF/Sar1 GTPase family. The C. elegans ARL6 undergoes intraflagellar transport. Two ARL6 paralogs in Chlamydomonas (see ARL6b).	GTP-Binding	g9427.t1	+	NO-BLAST
Proteins in MotileCut but not CentricCut
JGI v3 protein ID	Protein family (cluster) ID	Chlamydomonas gene name	JGI Chlamydomonas browser defline	Manual annotation of molecular function	Gene name in C. vulgaris	Strand
188195	5710277	BLD2	Epsilon tubulin (TUE) [gi:20514387, PMID: 12429830]	Flagellar Structure	g4405.t1	+	BLASTED
130324	5710955	DHC2	Dynein heavy chain 2 (putative flagellar inner arm dynein heavy chain)	Flagellar Structure	g4263.t1	+	BLASTED
134599	5705986	DHC6	Dynein heavy chain 6 (putative flagellar inner arm dynein heavy chain)	Flagellar Structure	g4263.t1	+	BLASTED
188180	5710541	FAP111		Protein-protein interaction	g735.t1	-	BLASTED
195529	5710730	ARLP1	(ARL13) Expressed Protein. ARF-like 13, a member of the ARF/Sar1 family of Ras-like GTPases. C. elegans ortholog specifically expressed in flagellated cells	GTP-Binding	g9427.t1	+	NO-BLAST
21780	5711546	ARM1	contains armadillo (Arm) repeat	Protein-protein interaction	N.D.
134605	5711269	CDJ2		Chaperone	N.D.	+	BLASTED
93765	5708783	FAP240		No data	N.D.
145396	5707456	FAP251		Protein-protein interaction	N.D.
154904	5706505	FAP263		No data	N.D.
193355	5710580	FAP43		Protein-protein interaction	N.D.	-	BLASTED
149708	5705337	FAP44		Protein-protein interraction	N.D.
141109	5710324	FAP46		No data	N.D.
177591	5706388	FAP50		Protein-protein interaction	N.D.	+	BLASTED
194338	5709355	FAP57	Hypothetical protein contains WD40 repeats	Protein-protein interraction	N.D.	-	BLASTED
189109	5706889	FAP59		No data	N.D.	-	BLASTED
144011	5705309	FAP61	(FAP61)	No data	N.D.
188246	5710879	FAP69		Protein-protein interaction	N.D.
167096	5706093	FAP74		No data	N.D.
142494	5709113	FAP75	Flagellar Associated P-Loop Containing Protein	No data	N.D.
188960	5710498	FAP81		Unclear	N.D.
190653	5706159	FAP94		No data	N.D.
191232	5711862	EGL12	exostosin-like glycosyltransferase	Metabolism	g3877.t1	+	BLASTED
190937	5710532	FBB5		No data	N.D.
105624	5708696	FBB9		No data	g6884.t1	-	BLASTED
196807	5711862	ELG34	exostosin-like glycosyltransferase	Metabolism	g3877.t1	+	BLASTED
179158	5710249	FAD5b	Fatty acid desaturase like, similar to Arabidopsis putative FAD5	Membrane synthesis/differentiation	g6064.t1	+	BLASTED
153533	5710249	FAD5C		Membrane synthesis/differentiation	g6064.t1	+	BLASTED
122385	5710249	FAD5D		Membrane synthesis/differentiation	g6064.t1	+	BLASTED
146448	5711707	FAP122		Signalling	N.D.
172483	5711560	FAP134		Protein-protein interaction	g735.t1	-	BLASTED
186414	5709707	KLP1	Kinesin-like protein 1; kinesin associated with one of the central pair microtubules of the flagellar axoneme	Flagellar Structure	g2002.t1	-	BLASTED
189194	5711344	FAP146		No data	N.D.
190077	5709733	FAP155		Protein-protein interaction	g8930.t1	+	NO-BLAST
187854	5710441	FAP161		No data	N.D.
192295	5706575	FAP184		No data	g4863.t1	-	BLASTED
119090	5709342	FAP198	Presence of a cyt-b5 -like domain in the N terminal part of the protein	Unclear	N.D.
116240	5709840	HY3	(HYD3) Similar to mouse hydrocephaly protein hydin HY3	Unclear	N.D.
169142	5705315	MOT1		Protein-protein interraction	g6459.t1	+	BLASTED
165974	5710024	MOT10		Membrane Protein	N.D.
126569	5710065	MOT11		Microtubule Regulation and Metabolism	g2896.t2	+	BLASTED
121332	5711016	MOT12		No data	N.D.
94516	5710642	MOT13		DNA Binding	g383.t1	+	BLASTED
43319	5705234	MOT14		Unclear	g9137.t1	-	NO-BLAST
141685	5710115	MOT15		Signalling	N.D.
193672	5710456	MOT16		Unclear	g9425.t1	+	NO-BLAST
192915	5711490	MOT17		Signalling	N.D.
177575	5708309	MOT18		RNA metabolism	g4356.t1	+	BLASTED
173947	5710187	MOT19		Membrane Protein	g10444.t1	+	NO-BLAST
169983	5710231	MOT2		Unclear	N.D.
192150	5709694	MOT20		Membrane Protein	g1329.t1	-	BLASTED
135100	5709694	MOT21	putative phosphate/phosphoenolpyruvate translocator protein	Membrane Protein	g1329.t1	-	BLASTED
177375	5709293	MOT22		Signalling	N.D.
173608	5710430	MOT23		Signalling	g5953.t1	+	BLASTED
184899	5710794	MOT24		Flagellar Structure	g3201.t1	-	BLASTED
192442	5711802	MOT25		Unclear	N.D.
117499	5709647	MOT26		No data	N.D.
168675	5707372	MOT27		No data	g8710.t1	-	NO-BLAST
177784	5705352	MOT28		No data	N.D.
181739	5709937	MOT29		No data	N.D.
148926	5705281	MOT3		No data	g240.t1	+	BLASTED
179771	5709937	MOT30		No data	N.D.
151105	5710089	MOT31		Protein-protein interaction	N.D.
109243	5710241	MOT32		No data	N.D.
106614	5710241	MOT33		No data	N.D.
107462	5710241	MOT34		No data	N.D.
191879	5710410	MOT35		No data	N.D.
180607	5710673	MOT36		No data	N.D.
146778	5711548	MOT37		Protein-protein interaction	N.D.
151348	5711741	MOT38		No data	N.D.
173581	5710018	MOT39		Protein turnover	g4608.t1	+	BLASTED
176821	5706137	MOT4		Unclear	N.D.
189500	5710403	MOT40		No data	N.D.
142470	5710516	MOT41	This gene is in the location of Probe 2 used in PMID: 11805055.	No data	N.D.
152883	5705024	MOT42		Protein turnover	g4673.t1	+	BLASTED
173632	5707289	MOT5	Alanine rich novel protein	No data	N.D.
103782	5706246	PF16	Central pair associated protein	Flagellar Structure	g4663.t1	+	BLASTED
101210	5710416	PF20	WD-repeat containing protein PF20 of the central pair of the flagella. Associates with the intermicrotubule bridge.	Flagellar Structure	g7644.t1	-	BLASTED
112249	5710479	POC1	Found in basal body proteome [PMID: 15964273].	Protein-protein interaction	g7644.t1	-	BLASTED
13542	5710242	POC11	Found in basal body proteome as POC11 [PMID: 15964273].	No data	g5018.t1	-	BLASTED
6466	5710586	POC18	Found in basal body proteome [PMID: 15964273]	Protein-protein interaction	N.D.
138046	5710963	RSP3	Flagellar radial spoke protein 3 (RSP3). axonemal A-kinase anchoring protein KAP [PMID: 11309423; PMID: 16571668; PMID: 16267272; GI:134041]. Gene originally termed PF14 [PMID: 7204490; PMID: 2745550; PMID: 2377611]	Flagellar Structure	N.D.
182960	5711716	RSP9	Flagellar radial spoke protein 9; A subunit in the radial spoke head; Gene originally termed pf17 [PMID: 7204490, PMID: 16507594; GI:83284713]	Flagellar Structure	N.D.
102649	5708715	MOT6		Signalling	N.D.
146683	5708925	MOT7		No data	N.D.
194218	5709378	MOT8		No data	N.D.
194403	5709602	MOT9		No data	N.D.
195517	5710628	RAB23		GTP-Binding	g323.t1	-	BLASTED
171647	5706202	RTN1		No data	N.D.
140873	5711553	SMP10	(PRP1) Predicted snRNP core protein; SMP10 name replaces previous PRP1 name	RNA metabolism	g729.t1	-	BLASTED
138013	5709708	SPEF1		Unclear	g9425.t1	+	NO-BLAST
150732	5710991	SSMT	SET domain-containing methyltransferase; catalyzes methylation of the N-terminal alpha-amino group of the processed form of RuBisCO small subunit prior to holoenzyme assembly	Protein-protein interraction	g1005.t1	-	BLASTED
150998	5711866	TEX9	(FBB15)	No data	g6017.t1	+	BLASTED
136082	5711457	UNI3	Delta tubulin (TUD)[gi:7441381] Required for assembly of the basal body/centriole and localizes to the basal body	Flagellar Structure	g5454.t1	-	BLASTED
130542	5709331	VFL3		Flagellar Structure	g6293.t1	+	BLASTED
Proteins in both CentricCut and MotileCut
JGI v3 protein ID	Protein family (cluster) ID	Chlamydomonas gene name	JGI Chlamydomonas browser defline	Manual annotation of molecular function	Gene name in C. vulgaris	Strand
186669	5707578	DLC1	Flagellar outer dynein arm light chain 1	Flagellar Structure	g2003.t1	+	BLASTED
186878	5705821	FAP100		No data	g2128.t1	+	BLASTED
182403	5709730	C1	RNA-binding protein with three KH domains and a protein-protein interaction domain (WW) at the C-terminus Subunit of the circadian RNA-binding protein CHLAMY 1 (Zhao et al., Euk. Cell, in press)	RNA metabolism	g225.t1	+	BLASTED
132143	5710434	CTO59	(FBB5) Similar to C21orf59 (CTO59)	No data	N.D.
106450	5709417	FAP250		No data	g1271.t1	-	BLASTED
144241	5710529	FAP264		Protein-protein interraction	g8930.t1	+	NO-BLAST
196793	5708194	FAP45	Identified in Chlamydomonas basal body proteome as BUG28 [Keller et al., 2005; PMID: 15964273]. Weakly similar to nasopharyngeal epithelium-specific protein 1	No data	g1897.t1	+	BLASTED
121413	5709547	FAP73		No data	g1567.t1	-	BLASTED
160148	5705956	FBB11		No data	g8371.t1	+	BLASTED
169559	5709521	FBB15		Signalling	g8804.t1	+	NO-BLAST
115671	5706503	ECH1		Membrane synthesis/differentiation	g7740.t1	+	BLASTED
189445	5711409	FAP147		Unclear	N.D.
129193	5709938	FAP156	Expressed Protein. Rab-type GTPase distantly related to Rab-like proteins from mammals.	GTP-Binding	g323.t1	-	BLASTED
135463	5705051	FBB4		Signalling	N.D.
129295	5708315	KIF6		Trafficking	g2002.t1	-	BLASTED
192170	5706578	MB02	Move backward only mutant defective in the production of the ciliary waveform. Mbo2p is a novel coiled-coil protein.	Protein-protein interraction	g7837.t1	-	BLASTED
145799	5711409	MOT43		Unclear	g2576.t1	-	BLASTED
142227	5708384	MOT44		Membrane Protein	g5944.t1	-	BLASTED
175396	5711057	MOT45		No data	N.D.
195180	5706594	MOT46		RNA metabolism	g5942.t1	-	BLASTED
107408	5707103	MOT47		Protein-protein interraction	g7956.t1	-	BLASTED
143267	5710023	MOT48		No data	g2883.t1	-	BLASTED
116664	5709999	MOT49		Protein-protein interaction	g2319.t1	-	BLASTED
132719	5709873	ODA1	Flagellar outer dynein arm-docking complex subunit 2 (ODA-DC 2)	Flagellar Structure	g10008.t1	-	NO-BLAST
24252	5709882	ODA4	Flagellar outer dynein arm heavy chain beta	Flagellar Structure	g4263.t1	+	BLASTED
188612	5709886	ODA6	Flagellar outer dynein arm intermediate chain 2, IC2, ODA-IC2, IC69, IC70	Flagellar Structure	g411.t1	-	BLASTED
151144	5706167	PF2	Component of dynein regulatory complex (DRC) of flagellar axoneme; has similarity to mammalian growth-arrest specific gene product (Gas11/Gas8), trypanin related, PMID: 10969087 PMID: 11864997	Flagellar Structure	g6831.t1	-	BLASTED
107386	5706608	MOT50		Protein metabolism	g8160.t1	+	BLASTED
168908	5708554	MOT51		Unclear	g1989.t1	-	BLASTED
192763	5709569	MOT52		Microtubule Regulation and Metabolism	N.D.
149002	5710454	MOT53		Protein-protein interraction	g8107.t1	+	BLASTED
77703	5708336	RIB43a	Coiled-coil protein associated with protofilament ribbons of flagellar microtubules (PMID 10637302).	Flagellar Structure	N.D.
126286	5709885	Rib72	novel component of the ribbon compartment of flagellar microtubules.	Flagellar Structure	g2089.t1	-	BLASTED
188421	5710529	MOT54		Protein-protein interraction	g8930.t1	+	NO-BLAST
180221	5708949	NDK7	(BUG5) in basal body proteome as BUG5 [PMID: 15964273].	Metabolism	g1611.t1	-	BLASTED
137793	5710049	NKRN1	(FAP106)	Signalling	g8371.t1	+	BLASTED
192441	5705837	RABL2A	Expressed Protein. Distantly similar to a class of Rab-like proteins from mammals.	GTP-Binding	g2407.t1	+	BLASTED
3686	5705975	RJL1	Expressed Protein. Member of the RJL family in the Ras superfamily of GTPases (Nepomuceno-Silva et al. 2004, Gene 327:221-32)	GTP-Binding	g323.t1	-	BLASTED
Proteins in CentricCut but not MotileCut
JGI v3 protein ID	Protein family (cluster) ID	Chlamydomonas gene name	JGI Chlamydomonas browser defline	Manual annotation of molecular function	Gene name in C. vulgaris	Strand
128761	5708192	ARLC2	(ARL3) Expressed Protein. Similar to the ARLC-type GTPases. , ARF-like 3, a member of the ARF/Sar1 GTPase family. Experimental evidence and presence only in organisms with flagella suggest a function in the flagellum/basal body.	Microtubule Regulation and Metabolism	g8394.t1	+	BLASTED
3897	5709171	DPY30	(FBB12) Desc Chromatin modifying protein complex member, identified by mutations in C. elegans defective in male sensory behavior.	Protein-protein interaction	N.D.
132451	5709415	IDA4	Flagellar inner arm dynein light chain p28	Flagellar Structure	N.D.
24116	5709496	BLD1	(IFT52) Intraflagellar transport protein IFT52(Curr Biol. 2001. 11(20):1591-4. The C. elegans homologue is osm-6.	Flagellar transport	g6899.t1	-	BLASTED
136521	5708482	IFT74/72	Intraflagellar transport particle protein 74/72	Flagellar transport	N.D.
169948	5706569	IRK1	putative inward rectifier K+ channel TC# 1.A.2	Membrane Protein	g5473.t1	-	BLASTED
182554	5707722	KAP	Kinesin-associated protein; probable non-motor subunit of kinesin-II, the anterograde motor for intraflagellar transport.	Flagellar transport	g1456.t1	+	BLASTED
131284	5708587	DIP13	Similar to Sjogren's syndrome nuclear autoantigen 1.	Microtubule Regulation and Metabolism	g2295.t1	-	BLASTED
147682	5706286	PP11		No data	N.D.
195496	5709491	SSA12		Unclear	g1814.t1	+	BLASTED
127720	5706974	SSA13		Signalling	g5006.t1	-	BLASTED
171688	5709575	SSA14	Some similarities with flavoprotein monooxygenases	Metabolism	g1188.t1	+	BLASTED
191923	5709909	SSA15		Protein-protein interraction	g3672.t1	+	BLASTED
192430	5709753	SSA16		Signalling	N.D.
169222	5706998	SSA17		Protein-protein interaction	N.D.
111541	5707143	SSA18		RNA metabolism	N.D.
185392	5709600	FAP116	Similar to Microtubule Interacting TNF Receptor-Associated Factor 3 Interacting Protein 1	Trafficking	g5061.t1	-	BLASTED
147671	5705982	SSA19		Protein metabolism	g1168.t1	+	BLASTED
143218	5709875	SSA20		Protein metabolism	g4383.t1	+	BLASTED
128801	5711212	TPR5	(FAP259) Desc TPR protein with similarity to human FLJ30990. similar to dyf-1 (C. elegans)	Protein-protein interraction	g5033.t1	-	BLASTED
192420	5705900	FAP22	Similar to D. rerio cystic kidney disease gene qilin	No data	g6809.t1	-	BLASTED
100760	5710578	FAP267		Microtubule Regulation and Metabolism	g2896.t1	+	BLASTED
108954	5709902	FAP32		No data	g9202.t1	+	NO-BLAST
128114	5706542	FAP52	(BUG14) in basal body proteome as BUG14 [PMID: 15964273].	Protein-protein interraction	g1897.t1	+	BLASTED
98642	5710979	IFT57	Intraflagellar transport particle protein 57	Flagellar transport	g7571.t1	+	BLASTED
138649	5707942	IFT81	Desc Intraflagellar Transport Protein 81	Flagellar transport	N.D.
24421	5705296	IFT88	Intraflagellar transport particle protein 88	Flagellar transport	g3783.t1	-	BLASTED
130473	5709311	MKS1	Ortholog of the human Meckel Syndrome 1 gene	No data	N.D.
32880	5708502	NPH4	Found in basal body proteome as POC10 [PMID: 15964273]. Mammalian homolog is NPHP-4, also known as nephroretinin, gene mutated in Senior-Loken syndrome.	No data	g6915.t1	-	BLASTED
129433	5710308	ODA9	Flagellar outer dynein arm intermediate chain 1, IC1, ODA-IC1, IC78	Flagellar Structure	g2869.t1	+	BLASTED
97201	5705256	PACRG1	(BUG21) in basal body proteome as BUG21 [PMID: 15964273]. Homologous to mammalian PACRG parkin co-regulated gene.	No data	g2856.t1	-	BLASTED
